# Supplementary material for: Palladium-catalyzed highly regioselective mono and double Sonogashira cross-coupling reactions of 5-substituted-1,2,3-triiodobenzene under ambient conditions
Source: RSC Adv. 2020 Apr 24;10(28):16366–76. doi: 10.1039/d0ra01569e (PMC9053030; doi:10.1039/d0ra01569e)
Supplement: RA-010-D0RA01569E-s002 [file RA-010-D0RA01569E-s002.cif]

# Electronic Supplementary Material (ESI) for RSC Advances.
# This journal is © The Royal Society of Chemistry 2020

####################################################################### 
# 
# This file contains crystal structure data downloaded from the 
# Cambridge Structural Database (CSD) hosted by the Cambridge 
# Crystallographic Data Centre (CCDC).
# 
# Full information about CCDC data access policies and citation 
# guidelines are available at http://www.ccdc.cam.ac.uk/access/V1 
# 
# Audit and citation data items may have been added by the CCDC. 
# Please retain this information to preserve the provenance of 
# this file and to allow appropriate attribution of the data. 
# 
#######################################################################

data_jus1803
_database_code_depnum_ccdc_archive 'CCDC 1982244'
loop_
_audit_author_name
_audit_author_address
'Michael Ferguson'
;University of Alberta
Canada
;
_audit_update_record             
;
2020-02-05 deposited with the CCDC.	2020-04-16 downloaded from the CCDC.
;

_audit_creation_method           SHELXL-2017/1
_shelx_SHELXL_version_number     2017/1
_chemical_name_systematic        
;
5-chloro-2-iodo-1,3-bis{[4-trifluoromethyl)phenyl]ethynyl}benzene
;
_chemical_name_common            ?
_chemical_melting_point          ?
_chemical_formula_moiety         'C24 H10 Cl F6 I'
_chemical_formula_sum            'C24 H10 Cl F6 I'
_chemical_formula_weight         574.67

loop_
_atom_type_symbol
_atom_type_description
_atom_type_scat_dispersion_real
_atom_type_scat_dispersion_imag
_atom_type_scat_source
C C 0.0033 0.0016 'International Tables Vol C Tables 4.2.6.8 and 6.1.1.4'
H H 0.0000 0.0000 'International Tables Vol C Tables 4.2.6.8 and 6.1.1.4'
F F 0.0171 0.0103 'International Tables Vol C Tables 4.2.6.8 and 6.1.1.4'
Cl Cl 0.1484 0.1585 'International Tables Vol C Tables 4.2.6.8 and 6.1.1.4'
I I -0.4742 1.8119 'International Tables Vol C Tables 4.2.6.8 and 6.1.1.4'

_space_group_crystal_system      triclinic
_space_group_IT_number           2
_space_group_name_H-M_alt        'P -1'
_space_group_name_Hall           '-P 1'

_shelx_space_group_comment       
; 
The symmetry employed for this shelxl refinement is uniquely defined 
by the following loop, which should always be used as a source of 
symmetry information in preference to the above space-group names. 
They are only intended as comments. 
;

loop_
_space_group_symop_operation_xyz
'x, y, z'
'-x, -y, -z'

_cell_length_a                   9.8013(12)
_cell_length_b                   10.0715(12)
_cell_length_c                   11.7314(14)
_cell_angle_alpha                91.3034(15)
_cell_angle_beta                 91.6389(14)
_cell_angle_gamma                111.5614(14)
_cell_volume                     1075.9(2)
_cell_formula_units_Z            2
_cell_measurement_temperature    193(2)
_cell_measurement_reflns_used    4048
_cell_measurement_theta_min      2.24
_cell_measurement_theta_max      26.27

_exptl_crystal_description       fragment
_exptl_crystal_colour            colourless
_exptl_crystal_density_meas      ?
_exptl_crystal_density_method    ?
_exptl_crystal_density_diffrn    1.774
_exptl_crystal_F_000             556
_exptl_transmission_factor_min   ?
_exptl_transmission_factor_max   ?
_exptl_crystal_size_max          0.241
_exptl_crystal_size_mid          0.122
_exptl_crystal_size_min          0.103
_exptl_absorpt_coefficient_mu    1.673
_shelx_estimated_absorpt_T_min   0.689
_shelx_estimated_absorpt_T_max   0.847
_exptl_absorpt_correction_type   numerical
_exptl_absorpt_correction_T_min  0.7647
_exptl_absorpt_correction_T_max  0.9260
_exptl_absorpt_process_details   SADABS-2016/2
_exptl_absorpt_special_details   ?
_diffrn_ambient_temperature      193(2)
_diffrn_radiation_wavelength     0.71073
_diffrn_radiation_type           MoK\a
_diffrn_source                   ?
_diffrn_measurement_device_type  'Bruker APEX-II CCD'
_diffrn_measurement_method       '\w scans'
_diffrn_detector_area_resol_mean ?
_diffrn_reflns_number            8291
_diffrn_reflns_av_unetI/netI     0.0291
_diffrn_reflns_av_R_equivalents  0.0189
_diffrn_reflns_limit_h_min       -12
_diffrn_reflns_limit_h_max       12
_diffrn_reflns_limit_k_min       -12
_diffrn_reflns_limit_k_max       12
_diffrn_reflns_limit_l_min       -14
_diffrn_reflns_limit_l_max       14
_diffrn_reflns_theta_min         1.738
_diffrn_reflns_theta_max         26.590
_diffrn_reflns_theta_full        25.242
_diffrn_measured_fraction_theta_max 0.990
_diffrn_measured_fraction_theta_full 0.998
_diffrn_reflns_Laue_measured_fraction_max 0.990
_diffrn_reflns_Laue_measured_fraction_full 0.998
_diffrn_reflns_point_group_measured_fraction_max 0.990
_diffrn_reflns_point_group_measured_fraction_full 0.998
_reflns_number_total             4456
_reflns_number_gt                3710
_reflns_threshold_expression     'I > 2\s(I)'
_reflns_Friedel_coverage         0.000
_reflns_Friedel_fraction_max     .
_reflns_Friedel_fraction_full    .

_reflns_special_details          
; 
 Reflections were merged by SHELXL according to the crystal 
 class for the calculation of statistics and refinement. 
  
 _reflns_Friedel_fraction is defined as the number of unique 
 Friedel pairs measured divided by the number that would be 
 possible theoretically, ignoring centric projections and 
 systematic absences. 
;

_computing_data_collection       'Bruker APEX2'
_computing_cell_refinement       'Bruker SAINT'
_computing_data_reduction        'Bruker SAINT'
_computing_structure_solution    'SHELXT-2014/5 (Sheldrick 2015)'
_computing_structure_refinement  'SHELXL-2017/1 (Sheldrick, 2017)'
_computing_molecular_graphics    'Bruker SHELXTL'
_computing_publication_material  'Bruker SHELXTL'
_refine_special_details          ?
_refine_ls_structure_factor_coef Fsqd
_refine_ls_matrix_type           full
_refine_ls_weighting_scheme      calc
_refine_ls_weighting_details     
'w=1/[\s^2^(Fo^2^)+(0.0510P)^2^+0.8785P] where P=(Fo^2^+2Fc^2^)/3'
_atom_sites_solution_primary     dual
_atom_sites_solution_secondary   ?
_atom_sites_solution_hydrogens   geom
_refine_ls_hydrogen_treatment    constr
_refine_ls_extinction_method     none
_refine_ls_extinction_coef       .
_refine_ls_number_reflns         4456
_refine_ls_number_parameters     289
_refine_ls_number_restraints     0
_refine_ls_R_factor_all          0.0441
_refine_ls_R_factor_gt           0.0356
_refine_ls_wR_factor_ref         0.1027
_refine_ls_wR_factor_gt          0.0967
_refine_ls_goodness_of_fit_ref   1.050
_refine_ls_restrained_S_all      1.050
_refine_ls_shift/su_max          0.001
_refine_ls_shift/su_mean         0.000

loop_
_atom_site_label
_atom_site_type_symbol
_atom_site_fract_x
_atom_site_fract_y
_atom_site_fract_z
_atom_site_U_iso_or_equiv
_atom_site_adp_type
_atom_site_occupancy
_atom_site_site_symmetry_order
_atom_site_calc_flag
_atom_site_refinement_flags_posn
_atom_site_refinement_flags_adp
_atom_site_refinement_flags_occupancy
_atom_site_disorder_assembly
_atom_site_disorder_group
I1 I 0.33158(3) 0.65115(3) 0.25399(2) 0.05633(12) Uani 1 1 d . . . . .
Cl1 Cl -0.05318(11) 1.06507(11) 0.22057(9) 0.0539(2) Uani 1 1 d . . . . .
F1 F 0.5486(3) 0.6717(3) 0.9926(2) 0.0763(8) Uani 1 1 d . . . . .
F2 F 0.7593(3) 0.7694(3) 0.9250(2) 0.0725(8) Uani 1 1 d . . . . .
F3 F 0.6677(4) 0.8953(3) 1.0176(2) 0.0873(9) Uani 1 1 d . . . . .
F4 F 0.3254(3) 0.4116(3) -0.4972(2) 0.0807(9) Uani 1 1 d . . . . .
F5 F 0.0952(4) 0.2966(4) -0.5169(2) 0.0882(10) Uani 1 1 d . . . . .
F6 F 0.2262(4) 0.2104(3) -0.4207(2) 0.0779(8) Uani 1 1 d . . . . .
C1 C 0.2036(3) 0.8656(3) 0.3393(2) 0.0307(6) Uani 1 1 d . . . . .
C2 C 0.2122(3) 0.7838(3) 0.2430(3) 0.0312(6) Uani 1 1 d . . . . .
C3 C 0.1407(3) 0.7911(3) 0.1396(3) 0.0305(6) Uani 1 1 d . . . . .
C4 C 0.0584(4) 0.8793(3) 0.1342(3) 0.0343(7) Uani 1 1 d . . . . .
H4 H 0.007930 0.884074 0.065037 0.041 Uiso 1 1 calc R U . . .
C5 C 0.0509(3) 0.9585(3) 0.2289(3) 0.0344(7) Uani 1 1 d . . . . .
C6 C 0.1221(4) 0.9533(3) 0.3312(3) 0.0342(7) Uani 1 1 d . . . . .
H6 H 0.115507 1.009177 0.395615 0.041 Uiso 1 1 calc R U . . .
C7 C 0.2776(4) 0.8607(4) 0.4458(3) 0.0362(7) Uani 1 1 d . . . . .
C8 C 0.3399(4) 0.8579(4) 0.5336(3) 0.0375(7) Uani 1 1 d . . . . .
C9 C 0.1482(4) 0.7110(3) 0.0388(3) 0.0353(7) Uani 1 1 d . . . . .
C10 C 0.1524(4) 0.6458(4) -0.0463(3) 0.0362(7) Uani 1 1 d . . . . .
C11 C 0.4184(3) 0.8468(3) 0.6363(3) 0.0326(7) Uani 1 1 d . . . . .
C12 C 0.4207(4) 0.9265(4) 0.7354(3) 0.0374(7) Uani 1 1 d . . . . .
H12 H 0.372872 0.993197 0.735534 0.045 Uiso 1 1 calc R U . . .
C13 C 0.4924(4) 0.9085(4) 0.8334(3) 0.0396(8) Uani 1 1 d . . . . .
H13 H 0.493120 0.962492 0.901033 0.048 Uiso 1 1 calc R U . . .
C14 C 0.5628(4) 0.8131(4) 0.8339(3) 0.0355(7) Uani 1 1 d . . . . .
C15 C 0.5640(4) 0.7352(4) 0.7357(3) 0.0423(8) Uani 1 1 d . . . . .
H15 H 0.614870 0.670985 0.735828 0.051 Uiso 1 1 calc R U . . .
C16 C 0.4911(4) 0.7508(4) 0.6370(3) 0.0400(8) Uani 1 1 d . . . . .
H16 H 0.490584 0.696131 0.569793 0.048 Uiso 1 1 calc R U . . .
C17 C 0.6337(4) 0.7873(4) 0.9416(3) 0.0482(9) Uani 1 1 d . . . . .
C21 C 0.1617(3) 0.5636(3) -0.1454(3) 0.0319(7) Uani 1 1 d . . . . .
C22 C 0.1010(4) 0.5789(4) -0.2505(3) 0.0416(8) Uani 1 1 d . . . . .
H22 H 0.050579 0.642960 -0.257173 0.050 Uiso 1 1 calc R U . . .
C23 C 0.1140(4) 0.5010(4) -0.3453(3) 0.0448(9) Uani 1 1 d . . . . .
H23 H 0.072076 0.511694 -0.416921 0.054 Uiso 1 1 calc R U . . .
C24 C 0.1870(4) 0.4081(4) -0.3368(3) 0.0368(7) Uani 1 1 d . . . . .
C25 C 0.2470(4) 0.3908(4) -0.2331(3) 0.0416(8) Uani 1 1 d . . . . .
H25 H 0.296429 0.325840 -0.226874 0.050 Uiso 1 1 calc R U . . .
C26 C 0.2345(4) 0.4694(4) -0.1375(3) 0.0394(8) Uani 1 1 d . . . . .
H26 H 0.276421 0.458271 -0.066027 0.047 Uiso 1 1 calc R U . . .
C27 C 0.2082(5) 0.3316(4) -0.4419(3) 0.0514(10) Uani 1 1 d . . . . .

loop_
_atom_site_aniso_label
_atom_site_aniso_U_11
_atom_site_aniso_U_22
_atom_site_aniso_U_33
_atom_site_aniso_U_23
_atom_site_aniso_U_13
_atom_site_aniso_U_12
I1 0.0649(2) 0.05985(19) 0.05778(18) -0.00224(13) -0.00423(13) 0.03966(15)
Cl1 0.0568(6) 0.0547(6) 0.0632(6) -0.0088(4) -0.0079(5) 0.0370(5)
F1 0.0568(15) 0.093(2) 0.0664(16) 0.0457(15) -0.0075(12) 0.0111(14)
F2 0.0518(15) 0.108(2) 0.0642(15) 0.0278(15) -0.0060(12) 0.0371(15)
F3 0.119(3) 0.101(2) 0.0502(14) -0.0153(14) -0.0433(15) 0.0552(19)
F4 0.094(2) 0.0621(16) 0.0786(18) -0.0101(13) 0.0501(16) 0.0178(15)
F5 0.096(2) 0.117(2) 0.0537(15) -0.0472(16) -0.0154(14) 0.0465(19)
F6 0.125(2) 0.0498(14) 0.0692(16) -0.0104(12) 0.0246(16) 0.0431(16)
C1 0.0291(16) 0.0317(16) 0.0273(14) -0.0016(12) -0.0043(12) 0.0071(13)
C2 0.0315(16) 0.0314(16) 0.0308(15) -0.0015(12) -0.0015(12) 0.0120(13)
C3 0.0308(16) 0.0292(15) 0.0285(14) -0.0035(12) -0.0019(12) 0.0082(13)
C4 0.0355(17) 0.0354(17) 0.0315(15) -0.0033(13) -0.0088(13) 0.0133(14)
C5 0.0310(16) 0.0310(16) 0.0444(18) -0.0036(13) -0.0035(13) 0.0159(13)
C6 0.0358(17) 0.0330(16) 0.0322(16) -0.0082(13) -0.0025(13) 0.0115(14)
C7 0.0341(17) 0.0408(18) 0.0301(16) -0.0026(13) -0.0037(13) 0.0102(14)
C8 0.0341(17) 0.0430(19) 0.0329(16) -0.0017(14) 0.0000(13) 0.0112(15)
C9 0.0375(18) 0.0338(17) 0.0330(16) -0.0025(13) -0.0013(13) 0.0117(14)
C10 0.0381(18) 0.0340(17) 0.0338(16) -0.0014(13) 0.0006(13) 0.0102(14)
C11 0.0300(16) 0.0364(17) 0.0274(14) 0.0015(12) -0.0021(12) 0.0079(13)
C12 0.0393(18) 0.0425(18) 0.0348(16) -0.0050(14) -0.0043(14) 0.0211(15)
C13 0.0431(19) 0.051(2) 0.0274(15) -0.0073(14) -0.0041(14) 0.0214(17)
C14 0.0341(17) 0.0388(18) 0.0307(15) 0.0031(13) -0.0055(13) 0.0102(14)
C15 0.047(2) 0.0405(19) 0.0454(19) -0.0010(15) -0.0063(16) 0.0246(16)
C16 0.045(2) 0.0430(19) 0.0333(16) -0.0087(14) -0.0015(14) 0.0189(16)
C17 0.047(2) 0.055(2) 0.0401(19) 0.0076(17) -0.0072(16) 0.0164(18)
C21 0.0334(16) 0.0299(15) 0.0292(15) -0.0052(12) 0.0004(12) 0.0082(13)
C22 0.053(2) 0.0371(18) 0.0413(18) -0.0089(14) -0.0070(16) 0.0256(17)
C23 0.060(2) 0.048(2) 0.0287(16) -0.0069(15) -0.0109(15) 0.0248(18)
C24 0.0366(18) 0.0344(17) 0.0364(17) -0.0075(14) 0.0047(14) 0.0097(14)
C25 0.044(2) 0.0389(18) 0.0475(19) -0.0041(15) 0.0019(16) 0.0222(16)
C26 0.049(2) 0.0406(18) 0.0315(16) -0.0018(14) -0.0051(14) 0.0201(16)
C27 0.058(2) 0.046(2) 0.046(2) -0.0108(17) 0.0130(18) 0.0147(19)

_geom_special_details            
; 
 All esds (except the esd in the dihedral angle between two l.s. planes) 
 are estimated using the full covariance matrix.  The cell esds are taken 
 into account individually in the estimation of esds in distances, angles 
 and torsion angles; correlations between esds in cell parameters are only 
 used when they are defined by crystal symmetry.  An approximate (isotropic) 
 treatment of cell esds is used for estimating esds involving l.s. planes. 
;

loop_
_geom_bond_atom_site_label_1
_geom_bond_atom_site_label_2
_geom_bond_distance
_geom_bond_site_symmetry_2
_geom_bond_publ_flag
I1 C2 2.078(3) . ?
Cl1 C5 1.734(3) . ?
F1 C17 1.325(5) . ?
F2 C17 1.327(5) . ?
F3 C17 1.327(5) . ?
F4 C27 1.332(5) . ?
F5 C27 1.330(5) . ?
F6 C27 1.323(5) . ?
C1 C6 1.395(5) . ?
C1 C2 1.406(4) . ?
C1 C7 1.437(4) . ?
C2 C3 1.400(4) . ?
C3 C4 1.403(4) . ?
C3 C9 1.435(4) . ?
C4 C5 1.372(4) . ?
C5 C6 1.383(5) . ?
C7 C8 1.189(5) . ?
C8 C11 1.439(4) . ?
C9 C10 1.193(4) . ?
C10 C21 1.436(4) . ?
C11 C12 1.392(4) . ?
C11 C16 1.396(5) . ?
C12 C13 1.381(5) . ?
C13 C14 1.373(5) . ?
C14 C15 1.382(5) . ?
C14 C17 1.499(5) . ?
C15 C16 1.385(5) . ?
C21 C26 1.383(5) . ?
C21 C22 1.390(5) . ?
C22 C23 1.382(5) . ?
C23 C24 1.375(5) . ?
C24 C25 1.379(5) . ?
C24 C27 1.499(5) . ?
C25 C26 1.392(5) . ?

loop_
_geom_angle_atom_site_label_1
_geom_angle_atom_site_label_2
_geom_angle_atom_site_label_3
_geom_angle
_geom_angle_site_symmetry_1
_geom_angle_site_symmetry_3
_geom_angle_publ_flag
C6 C1 C2 119.3(3) . . ?
C6 C1 C7 119.5(3) . . ?
C2 C1 C7 121.2(3) . . ?
C3 C2 C1 120.4(3) . . ?
C3 C2 I1 119.8(2) . . ?
C1 C2 I1 119.9(2) . . ?
C2 C3 C4 119.0(3) . . ?
C2 C3 C9 122.3(3) . . ?
C4 C3 C9 118.7(3) . . ?
C5 C4 C3 120.0(3) . . ?
C4 C5 C6 121.6(3) . . ?
C4 C5 Cl1 119.2(2) . . ?
C6 C5 Cl1 119.3(2) . . ?
C5 C6 C1 119.7(3) . . ?
C8 C7 C1 179.3(4) . . ?
C7 C8 C11 175.9(4) . . ?
C10 C9 C3 178.5(4) . . ?
C9 C10 C21 177.0(4) . . ?
C12 C11 C16 119.3(3) . . ?
C12 C11 C8 121.8(3) . . ?
C16 C11 C8 118.9(3) . . ?
C13 C12 C11 120.0(3) . . ?
C14 C13 C12 120.5(3) . . ?
C13 C14 C15 120.3(3) . . ?
C13 C14 C17 120.7(3) . . ?
C15 C14 C17 119.0(3) . . ?
C14 C15 C16 119.9(3) . . ?
C15 C16 C11 120.0(3) . . ?
F1 C17 F2 106.2(3) . . ?
F1 C17 F3 106.8(3) . . ?
F2 C17 F3 104.9(3) . . ?
F1 C17 C14 112.2(3) . . ?
F2 C17 C14 113.2(3) . . ?
F3 C17 C14 112.9(3) . . ?
C26 C21 C22 119.0(3) . . ?
C26 C21 C10 119.9(3) . . ?
C22 C21 C10 121.1(3) . . ?
C23 C22 C21 120.1(3) . . ?
C24 C23 C22 120.5(3) . . ?
C23 C24 C25 120.1(3) . . ?
C23 C24 C27 119.7(3) . . ?
C25 C24 C27 120.1(3) . . ?
C24 C25 C26 119.5(3) . . ?
C21 C26 C25 120.7(3) . . ?
F6 C27 F5 105.5(3) . . ?
F6 C27 F4 106.7(3) . . ?
F5 C27 F4 106.1(4) . . ?
F6 C27 C24 113.4(3) . . ?
F5 C27 C24 113.0(3) . . ?
F4 C27 C24 111.6(3) . . ?

loop_
_geom_torsion_atom_site_label_1
_geom_torsion_atom_site_label_2
_geom_torsion_atom_site_label_3
_geom_torsion_atom_site_label_4
_geom_torsion
_geom_torsion_site_symmetry_1
_geom_torsion_site_symmetry_2
_geom_torsion_site_symmetry_3
_geom_torsion_site_symmetry_4
_geom_torsion_publ_flag
C6 C1 C2 C3 0.5(5) . . . . ?
C7 C1 C2 C3 -179.3(3) . . . . ?
C6 C1 C2 I1 -179.5(2) . . . . ?
C7 C1 C2 I1 0.7(4) . . . . ?
C1 C2 C3 C4 -1.1(5) . . . . ?
I1 C2 C3 C4 178.9(2) . . . . ?
C1 C2 C3 C9 179.1(3) . . . . ?
I1 C2 C3 C9 -0.9(4) . . . . ?
C2 C3 C4 C5 1.1(5) . . . . ?
C9 C3 C4 C5 -179.1(3) . . . . ?
C3 C4 C5 C6 -0.5(5) . . . . ?
C3 C4 C5 Cl1 -179.2(3) . . . . ?
C4 C5 C6 C1 -0.1(5) . . . . ?
Cl1 C5 C6 C1 178.7(2) . . . . ?
C2 C1 C6 C5 0.1(5) . . . . ?
C7 C1 C6 C5 179.9(3) . . . . ?
C16 C11 C12 C13 -1.0(5) . . . . ?
C8 C11 C12 C13 177.4(3) . . . . ?
C11 C12 C13 C14 0.5(5) . . . . ?
C12 C13 C14 C15 0.8(5) . . . . ?
C12 C13 C14 C17 -176.6(3) . . . . ?
C13 C14 C15 C16 -1.5(5) . . . . ?
C17 C14 C15 C16 175.9(3) . . . . ?
C14 C15 C16 C11 1.0(5) . . . . ?
C12 C11 C16 C15 0.2(5) . . . . ?
C8 C11 C16 C15 -178.2(3) . . . . ?
C13 C14 C17 F1 97.8(4) . . . . ?
C15 C14 C17 F1 -79.7(5) . . . . ?
C13 C14 C17 F2 -142.0(4) . . . . ?
C15 C14 C17 F2 40.6(5) . . . . ?
C13 C14 C17 F3 -23.0(5) . . . . ?
C15 C14 C17 F3 159.5(4) . . . . ?
C26 C21 C22 C23 -0.1(5) . . . . ?
C10 C21 C22 C23 178.6(3) . . . . ?
C21 C22 C23 C24 -0.1(6) . . . . ?
C22 C23 C24 C25 0.6(6) . . . . ?
C22 C23 C24 C27 -176.1(4) . . . . ?
C23 C24 C25 C26 -0.8(5) . . . . ?
C27 C24 C25 C26 175.9(3) . . . . ?
C22 C21 C26 C25 0.0(5) . . . . ?
C10 C21 C26 C25 -178.8(3) . . . . ?
C24 C25 C26 C21 0.5(5) . . . . ?
C23 C24 C27 F6 -155.4(4) . . . . ?
C25 C24 C27 F6 27.9(5) . . . . ?
C23 C24 C27 F5 -35.4(5) . . . . ?
C25 C24 C27 F5 147.9(4) . . . . ?
C23 C24 C27 F4 84.0(5) . . . . ?
C25 C24 C27 F4 -92.7(4) . . . . ?

_refine_diff_density_max         0.504
_refine_diff_density_min         -0.518
_refine_diff_density_rms         0.077

_shelx_res_file                  
; 
TITL jus1803 in P-1 
    jus1803.res 
    created by SHELXL-2017/1 at 10:47:51 on 24-Sep-2018 
CELL 0.71073   9.80130  10.07150  11.73140  91.3034  91.6389 111.5614 
ZERR    2.00   0.00120   0.00120   0.00140   0.0015   0.0014   0.0014 
LATT  1 
SFAC C H F CL I 
UNIT 48 20 12 2 2 
TEMP -80 
SIZE 0.103 0.122 0.241 
  
L.S. 4 
ACTA 
CONF 
  
WGHT    0.051000    0.878500 
FVAR       0.12304 
I1    5    0.331584    0.651151    0.253993    11.00000    0.06492    0.05985 = 
         0.05778   -0.00224   -0.00423    0.03966 
CL1   4   -0.053185    1.065067    0.220571    11.00000    0.05676    0.05469 = 
         0.06325   -0.00880   -0.00794    0.03702 
F1    3    0.548566    0.671675    0.992628    11.00000    0.05682    0.09328 = 
         0.06637    0.04573   -0.00747    0.01111 
F2    3    0.759306    0.769374    0.924987    11.00000    0.05185    0.10850 = 
         0.06422    0.02777   -0.00600    0.03708 
F3    3    0.667656    0.895262    1.017644    11.00000    0.11932    0.10116 = 
         0.05015   -0.01529   -0.04331    0.05519 
F4    3    0.325425    0.411607   -0.497157    11.00000    0.09430    0.06207 = 
         0.07865   -0.01014    0.05006    0.01777 
F5    3    0.095199    0.296642   -0.516919    11.00000    0.09636    0.11702 = 
         0.05367   -0.04716   -0.01537    0.04651 
F6    3    0.226167    0.210441   -0.420657    11.00000    0.12484    0.04976 = 
         0.06919   -0.01043    0.02457    0.04312 
C1    1    0.203592    0.865606    0.339319    11.00000    0.02909    0.03173 = 
         0.02725   -0.00161   -0.00425    0.00712 
C2    1    0.212185    0.783776    0.242985    11.00000    0.03148    0.03142 = 
         0.03081   -0.00155   -0.00152    0.01203 
C3    1    0.140690    0.791079    0.139608    11.00000    0.03085    0.02924 = 
         0.02848   -0.00345   -0.00191    0.00818 
C4    1    0.058440    0.879255    0.134213    11.00000    0.03547    0.03542 = 
         0.03148   -0.00325   -0.00876    0.01330 
AFIX  43 
H4    2    0.007930    0.884074    0.065037    11.00000   -1.20000 
AFIX   0 
C5    1    0.050946    0.958549    0.228865    11.00000    0.03099    0.03104 = 
         0.04436   -0.00360   -0.00353    0.01589 
C6    1    0.122097    0.953307    0.331172    11.00000    0.03578    0.03296 = 
         0.03222   -0.00822   -0.00254    0.01153 
AFIX  43 
H6    2    0.115507    1.009177    0.395615    11.00000   -1.20000 
AFIX   0 
C7    1    0.277594    0.860681    0.445773    11.00000    0.03407    0.04079 = 
         0.03010   -0.00258   -0.00368    0.01019 
C8    1    0.339916    0.857916    0.533601    11.00000    0.03405    0.04299 = 
         0.03285   -0.00172    0.00003    0.01124 
C9    1    0.148179    0.711015    0.038819    11.00000    0.03750    0.03384 = 
         0.03299   -0.00250   -0.00127    0.01172 
C10   1    0.152439    0.645757   -0.046336    11.00000    0.03811    0.03396 = 
         0.03381   -0.00144    0.00055    0.01020 
C11   1    0.418379    0.846783    0.636273    11.00000    0.03001    0.03643 = 
         0.02736    0.00150   -0.00205    0.00790 
C12   1    0.420664    0.926466    0.735369    11.00000    0.03927    0.04250 = 
         0.03484   -0.00500   -0.00434    0.02110 
AFIX  43 
H12   2    0.372872    0.993197    0.735534    11.00000   -1.20000 
AFIX   0 
C13   1    0.492426    0.908472    0.833423    11.00000    0.04313    0.05102 = 
         0.02741   -0.00733   -0.00415    0.02138 
AFIX  43 
H13   2    0.493120    0.962492    0.901033    11.00000   -1.20000 
AFIX   0 
C14   1    0.562787    0.813055    0.833900    11.00000    0.03406    0.03877 = 
         0.03072    0.00308   -0.00550    0.01024 
C15   1    0.564049    0.735160    0.735678    11.00000    0.04748    0.04045 = 
         0.04539   -0.00100   -0.00631    0.02458 
AFIX  43 
H15   2    0.614870    0.670985    0.735828    11.00000   -1.20000 
AFIX   0 
C16   1    0.491114    0.750774    0.637002    11.00000    0.04527    0.04298 = 
         0.03329   -0.00871   -0.00154    0.01888 
AFIX  43 
H16   2    0.490584    0.696131    0.569793    11.00000   -1.20000 
AFIX   0 
C17   1    0.633749    0.787272    0.941629    11.00000    0.04691    0.05524 = 
         0.04011    0.00764   -0.00719    0.01643 
C21   1    0.161732    0.563568   -0.145393    11.00000    0.03343    0.02988 = 
         0.02919   -0.00520    0.00036    0.00816 
C22   1    0.101043    0.578850   -0.250499    11.00000    0.05314    0.03711 = 
         0.04128   -0.00885   -0.00697    0.02564 
AFIX  43 
H22   2    0.050579    0.642960   -0.257173    11.00000   -1.20000 
AFIX   0 
C23   1    0.113963    0.500956   -0.345338    11.00000    0.06033    0.04830 = 
         0.02874   -0.00693   -0.01086    0.02482 
AFIX  43 
H23   2    0.072076    0.511694   -0.416921    11.00000   -1.20000 
AFIX   0 
C24   1    0.186993    0.408056   -0.336824    11.00000    0.03658    0.03438 = 
         0.03638   -0.00752    0.00468    0.00973 
C25   1    0.246962    0.390848   -0.233075    11.00000    0.04401    0.03886 = 
         0.04753   -0.00415    0.00195    0.02220 
AFIX  43 
H25   2    0.296429    0.325840   -0.226874    11.00000   -1.20000 
AFIX   0 
C26   1    0.234502    0.469418   -0.137477    11.00000    0.04866    0.04062 = 
         0.03148   -0.00178   -0.00510    0.02012 
AFIX  43 
H26   2    0.276421    0.458271   -0.066027    11.00000   -1.20000 
AFIX   0 
C27   1    0.208212    0.331569   -0.441945    11.00000    0.05798    0.04650 = 
         0.04589   -0.01075    0.01297    0.01469 
  
HKLF 4 
  
  
  
  
REM  jus1803 in P-1 
REM R1 =  0.0356 for    3710 Fo > 4sig(Fo)  and  0.0441 for all    4456 data 
REM    289 parameters refined using      0 restraints 
  
END 
  
WGHT      0.0510      0.8770 
  
REM Highest difference peak  0.504,  deepest hole -0.518,  1-sigma level  0.077 
Q1    1   0.0042  1.0399  0.2362  11.00000  0.05    0.50 
Q2    1  -0.0812  1.0529  0.2691  11.00000  0.05    0.48 
Q3    1   0.5579  0.8237  1.0305  11.00000  0.05    0.42 
Q4    1   0.3746  0.3716 -0.4363  11.00000  0.05    0.40 
Q5    1   0.0945  0.8218  0.1449  11.00000  0.05    0.38 
Q6    1   0.7286  0.8700  0.9811  11.00000  0.05    0.37 
Q7    1   0.1675  0.7824  0.1816  11.00000  0.05    0.36 
Q8    1   0.1743  0.9215  0.3313  11.00000  0.05    0.34 
Q9    1   0.0632  0.9381  0.2812  11.00000  0.05    0.33 
Q10   1   0.1988  0.3949 -0.5374  11.00000  0.05    0.32 
Q11   1   0.1239  0.5603 -0.1926  11.00000  0.05    0.32 
Q12   1   0.4495  0.8033  0.6506  11.00000  0.05    0.31 
Q13   1   0.2164  0.3952 -0.3741  11.00000  0.05    0.31 
Q14   1   0.5004  0.7195  0.9995  11.00000  0.05    0.30 
Q15   1   0.4484  0.9028  0.6768  11.00000  0.05    0.29 
Q16   1   0.2806  0.7651  0.7180  11.00000  0.05    0.29 
Q17   1   0.2459  0.4372 -0.1786  11.00000  0.05    0.29 
Q18   1   0.3207  0.2683 -0.4001  11.00000  0.05    0.29 
Q19   1   0.6836  0.6769  0.9197  11.00000  0.05    0.28 
Q20   1   0.2322  0.4230 -0.2972  11.00000  0.05    0.27 
;
_shelx_res_checksum              8656

_exptl_crystal_recrystallization_method 
'Re-crystallisation from solvent: dichloromethane'
####################################################################### 
# 
# This file contains crystal structure data downloaded from the 
# Cambridge Structural Database (CSD) hosted by the Cambridge 
# Crystallographic Data Centre (CCDC).
# 
# Full information about CCDC data access policies and citation 
# guidelines are available at http://www.ccdc.cam.ac.uk/access/V1 
# 
# Audit and citation data items may have been added by the CCDC. 
# Please retain this information to preserve the provenance of 
# this file and to allow appropriate attribution of the data. 
# 
#######################################################################

data_jus1808
_database_code_depnum_ccdc_archive 'CCDC 1982245'
loop_
_audit_author_name
_audit_author_address
'Michael Ferguson'
;University of Alberta
Canada
;
_audit_update_record             
;
2020-02-05 deposited with the CCDC.	2020-04-16 downloaded from the CCDC.
;

_audit_creation_method           SHELXL-2017/1
_shelx_SHELXL_version_number     2017/1
_chemical_name_systematic        
;
1,2-diiodo-3-{[4-(trifluoromethyl)phenyl]ethynyl}benzene
;
_chemical_name_common            ?
_chemical_melting_point          ?
_chemical_formula_moiety         'C15 H7 F3 I2'
_chemical_formula_sum            'C15 H7 F3 I2'
_chemical_formula_weight         498.01

loop_
_atom_type_symbol
_atom_type_description
_atom_type_scat_dispersion_real
_atom_type_scat_dispersion_imag
_atom_type_scat_source
C C 0.0033 0.0016 'International Tables Vol C Tables 4.2.6.8 and 6.1.1.4'
H H 0.0000 0.0000 'International Tables Vol C Tables 4.2.6.8 and 6.1.1.4'
F F 0.0171 0.0103 'International Tables Vol C Tables 4.2.6.8 and 6.1.1.4'
I I -0.4742 1.8119 'International Tables Vol C Tables 4.2.6.8 and 6.1.1.4'

_space_group_crystal_system      monoclinic
_space_group_IT_number           14
_space_group_name_H-M_alt        'P 21/c'
_space_group_name_Hall           '-P 2ybc'

_shelx_space_group_comment       
; 
The symmetry employed for this shelxl refinement is uniquely defined 
by the following loop, which should always be used as a source of 
symmetry information in preference to the above space-group names. 
They are only intended as comments. 
;

loop_
_space_group_symop_operation_xyz
'x, y, z'
'-x, y+1/2, -z+1/2'
'-x, -y, -z'
'x, -y-1/2, z-1/2'

_cell_length_a                   12.1687(8)
_cell_length_b                   4.3193(3)
_cell_length_c                   27.7962(17)
_cell_angle_alpha                90
_cell_angle_beta                 90.1567(9)
_cell_angle_gamma                90
_cell_volume                     1460.97(17)
_cell_formula_units_Z            4
_cell_measurement_temperature    173(2)
_cell_measurement_reflns_used    9886
_cell_measurement_theta_min      2.22
_cell_measurement_theta_max      30.51

_exptl_crystal_description       block
_exptl_crystal_colour            colourless
_exptl_crystal_density_meas      ?
_exptl_crystal_density_method    ?
_exptl_crystal_density_diffrn    2.264
_exptl_crystal_F_000             920
_exptl_transmission_factor_min   ?
_exptl_transmission_factor_max   ?
_exptl_crystal_size_max          0.185
_exptl_crystal_size_mid          0.183
_exptl_crystal_size_min          0.119
_exptl_absorpt_coefficient_mu    4.324
_shelx_estimated_absorpt_T_min   0.502
_shelx_estimated_absorpt_T_max   0.627
_exptl_absorpt_correction_type   numerical
_exptl_absorpt_correction_T_min  0.2634
_exptl_absorpt_correction_T_max  0.3623
_exptl_absorpt_process_details   
; 
 SADABS 2016/2: Krause, L., Herbst-Irmer, R., Sheldrick G.M. & Stalke D., 
 J. Appl. Cryst. 48 (2015) 3-10 
;
_exptl_absorpt_special_details   ?
_diffrn_ambient_temperature      173(2)
_diffrn_radiation_wavelength     0.71073
_diffrn_radiation_type           MoK\a
_diffrn_source                   ?
_diffrn_measurement_device_type  'Bruker APEX-II CCD'
_diffrn_measurement_method       '\w scans'
_diffrn_detector_area_resol_mean ?
_diffrn_reflns_number            16567
_diffrn_reflns_av_unetI/netI     0.0138
_diffrn_reflns_av_R_equivalents  0.0171
_diffrn_reflns_limit_h_min       -17
_diffrn_reflns_limit_h_max       17
_diffrn_reflns_limit_k_min       -6
_diffrn_reflns_limit_k_max       6
_diffrn_reflns_limit_l_min       -39
_diffrn_reflns_limit_l_max       39
_diffrn_reflns_theta_min         1.465
_diffrn_reflns_theta_max         30.530
_diffrn_reflns_theta_full        25.242
_diffrn_measured_fraction_theta_max 1.000
_diffrn_measured_fraction_theta_full 1.000
_diffrn_reflns_Laue_measured_fraction_max 1.000
_diffrn_reflns_Laue_measured_fraction_full 1.000
_diffrn_reflns_point_group_measured_fraction_max 1.000
_diffrn_reflns_point_group_measured_fraction_full 1.000
_reflns_number_total             4473
_reflns_number_gt                4127
_reflns_threshold_expression     'I > 2\s(I)'
_reflns_Friedel_coverage         0.000
_reflns_Friedel_fraction_max     .
_reflns_Friedel_fraction_full    .

_reflns_special_details          
; 
 Reflections were merged by SHELXL according to the crystal 
 class for the calculation of statistics and refinement. 
  
 _reflns_Friedel_fraction is defined as the number of unique 
 Friedel pairs measured divided by the number that would be 
 possible theoretically, ignoring centric projections and 
 systematic absences. 
;

_computing_data_collection       'Bruker APEX2'
_computing_cell_refinement       'Bruker SAINT'
_computing_data_reduction        'Bruker SAINT'
_computing_structure_solution    'SHELXT-2014 (Sheldrick 2015)'
_computing_structure_refinement  'SHELXL-2017/1 (Sheldrick, 2017)'
_computing_molecular_graphics    'Bruker SHELXTL'
_computing_publication_material  'Bruker SHELXTL'
_refine_special_details          ?
_refine_ls_structure_factor_coef Fsqd
_refine_ls_matrix_type           full
_refine_ls_weighting_scheme      calc
_refine_ls_weighting_details     
'w=1/[\s^2^(Fo^2^)+(0.0241P)^2^+1.1974P] where P=(Fo^2^+2Fc^2^)/3'
_atom_sites_solution_primary     dual
_atom_sites_solution_secondary   ?
_atom_sites_solution_hydrogens   geom
_refine_ls_hydrogen_treatment    constr
_refine_ls_extinction_method     none
_refine_ls_extinction_coef       .
_refine_ls_number_reflns         4473
_refine_ls_number_parameters     218
_refine_ls_number_restraints     0
_refine_ls_R_factor_all          0.0281
_refine_ls_R_factor_gt           0.0250
_refine_ls_wR_factor_ref         0.0575
_refine_ls_wR_factor_gt          0.0563
_refine_ls_goodness_of_fit_ref   1.161
_refine_ls_restrained_S_all      1.161
_refine_ls_shift/su_max          0.003
_refine_ls_shift/su_mean         0.000

loop_
_atom_site_label
_atom_site_type_symbol
_atom_site_fract_x
_atom_site_fract_y
_atom_site_fract_z
_atom_site_U_iso_or_equiv
_atom_site_adp_type
_atom_site_occupancy
_atom_site_site_symmetry_order
_atom_site_calc_flag
_atom_site_refinement_flags_posn
_atom_site_refinement_flags_adp
_atom_site_refinement_flags_occupancy
_atom_site_disorder_assembly
_atom_site_disorder_group
I1 I 0.57436(2) 0.08974(4) 0.92983(2) 0.03552(5) Uani 1 1 d . . . . .
I2 I 0.47038(2) 0.04206(4) 0.80711(2) 0.03373(5) Uani 1 1 d . . . . .
F1A F -0.0176(7) 0.5282(19) 0.5557(3) 0.063(2) Uani 0.502(10) 1 d . . P A 1
F2A F 0.1456(7) 0.381(2) 0.5361(3) 0.061(2) Uani 0.502(10) 1 d . . P A 1
F3A F 0.0208(6) 0.0502(14) 0.55431(17) 0.069(2) Uani 0.502(10) 1 d . . P A 1
F1B F -0.0044(7) 0.367(3) 0.5521(3) 0.082(4) Uani 0.498(10) 1 d . . P A 2
F2B F 0.1590(7) 0.523(2) 0.5416(3) 0.0587(19) Uani 0.498(10) 1 d . . P A 2
F3B F 0.1261(10) 0.0419(14) 0.54445(18) 0.105(4) Uani 0.498(10) 1 d . . P A 2
C1 C 0.42064(19) 0.2673(5) 0.90982(8) 0.0272(4) Uani 1 1 d . . . . .
C2 C 0.38129(19) 0.2496(5) 0.86277(8) 0.0264(4) Uani 1 1 d . . . . .
C3 C 0.2778(2) 0.3791(6) 0.85183(9) 0.0304(5) Uani 1 1 d . . . . .
C4 C 0.2176(2) 0.5249(7) 0.88824(10) 0.0377(6) Uani 1 1 d . . . . .
H4 H 0.148358 0.615176 0.880922 0.045 Uiso 1 1 calc R U . . .
C5 C 0.2580(2) 0.5385(7) 0.93474(10) 0.0407(6) Uani 1 1 d . . . . .
H5 H 0.216279 0.636256 0.959251 0.049 Uiso 1 1 calc R U . . .
C6 C 0.3593(2) 0.4096(6) 0.94558(9) 0.0350(5) Uani 1 1 d . . . . .
H6 H 0.386839 0.418613 0.977558 0.042 Uiso 1 1 calc R U . . .
C7 C 0.2338(2) 0.3693(7) 0.80382(10) 0.0357(5) Uani 1 1 d . . . . .
C8 C 0.1986(2) 0.3626(7) 0.76386(10) 0.0358(5) Uani 1 1 d . . . . .
C9 C 0.1649(2) 0.3476(6) 0.71426(9) 0.0319(5) Uani 1 1 d . . . . .
C10 C 0.2283(2) 0.1774(7) 0.68185(10) 0.0391(6) Uani 1 1 d . . . . .
H10 H 0.291283 0.067694 0.692721 0.047 Uiso 1 1 calc R U . . .
C11 C 0.1984(3) 0.1700(7) 0.63341(11) 0.0447(7) Uani 1 1 d . . . . .
H11 H 0.241337 0.055183 0.611187 0.054 Uiso 1 1 calc R U . . .
C12 C 0.1068(3) 0.3282(7) 0.61760(9) 0.0411(6) Uani 1 1 d . . . . .
C13 C 0.0424(2) 0.4936(7) 0.64961(10) 0.0397(6) Uani 1 1 d . . . . .
H13 H -0.021146 0.600429 0.638620 0.048 Uiso 1 1 calc R U . . .
C14 C 0.0715(2) 0.5014(7) 0.69783(10) 0.0359(5) Uani 1 1 d . . . . .
H14 H 0.027300 0.613203 0.719944 0.043 Uiso 1 1 calc R U . . .
C15A C 0.0590(9) 0.329(4) 0.5657(6) 0.042(2) Uani 0.502(10) 1 d . . P A 1
C15B C 0.0989(12) 0.316(4) 0.5639(5) 0.047(3) Uani 0.498(10) 1 d . . P A 2

loop_
_atom_site_aniso_label
_atom_site_aniso_U_11
_atom_site_aniso_U_22
_atom_site_aniso_U_33
_atom_site_aniso_U_23
_atom_site_aniso_U_13
_atom_site_aniso_U_12
I1 0.03233(9) 0.03586(9) 0.03837(9) 0.00274(6) -0.00175(6) 0.00537(6)
I2 0.04156(10) 0.03051(8) 0.02917(8) -0.00087(6) 0.00960(6) 0.00302(6)
F1A 0.057(3) 0.093(5) 0.040(3) 0.010(3) -0.008(2) 0.020(4)
F2A 0.051(3) 0.100(6) 0.033(2) 0.008(4) 0.015(2) -0.002(4)
F3A 0.088(5) 0.075(4) 0.042(2) -0.014(2) -0.009(2) -0.020(3)
F1B 0.043(4) 0.168(12) 0.035(3) 0.011(5) -0.011(3) -0.049(5)
F2B 0.052(3) 0.086(5) 0.037(3) 0.017(3) 0.002(2) -0.023(3)
F3B 0.198(11) 0.077(4) 0.040(3) -0.022(2) -0.003(4) 0.001(4)
C1 0.0269(10) 0.0233(10) 0.0315(11) 0.0025(8) 0.0022(8) -0.0016(8)
C2 0.0290(11) 0.0226(10) 0.0277(10) 0.0012(8) 0.0059(8) -0.0032(8)
C3 0.0288(11) 0.0323(12) 0.0300(11) 0.0014(9) 0.0015(9) -0.0027(9)
C4 0.0293(12) 0.0447(15) 0.0390(14) -0.0015(11) 0.0017(10) 0.0038(11)
C5 0.0371(14) 0.0513(16) 0.0338(13) -0.0084(12) 0.0065(11) 0.0077(12)
C6 0.0370(13) 0.0404(14) 0.0276(11) -0.0031(10) 0.0016(9) 0.0033(11)
C7 0.0315(12) 0.0385(13) 0.0370(13) 0.0012(11) -0.0004(10) -0.0014(10)
C8 0.0306(12) 0.0399(14) 0.0369(13) 0.0003(11) -0.0002(10) -0.0022(10)
C9 0.0289(11) 0.0353(12) 0.0314(11) 0.0005(10) 0.0005(9) -0.0083(10)
C10 0.0285(12) 0.0418(14) 0.0472(15) -0.0033(12) 0.0035(10) -0.0037(11)
C11 0.0466(16) 0.0444(15) 0.0432(15) -0.0101(13) 0.0158(12) -0.0103(13)
C12 0.0528(16) 0.0416(14) 0.0288(12) 0.0011(11) 0.0012(11) -0.0200(13)
C13 0.0399(14) 0.0426(15) 0.0366(13) 0.0061(11) -0.0069(11) -0.0069(12)
C14 0.0349(13) 0.0408(14) 0.0320(12) -0.0006(10) 0.0011(10) 0.0001(11)
C15A 0.039(6) 0.052(4) 0.034(4) 0.003(3) 0.009(5) -0.011(6)
C15B 0.056(7) 0.055(5) 0.031(4) -0.003(3) 0.003(6) -0.022(7)

_geom_special_details            
; 
 All esds (except the esd in the dihedral angle between two l.s. planes) 
 are estimated using the full covariance matrix.  The cell esds are taken 
 into account individually in the estimation of esds in distances, angles 
 and torsion angles; correlations between esds in cell parameters are only 
 used when they are defined by crystal symmetry.  An approximate (isotropic) 
 treatment of cell esds is used for estimating esds involving l.s. planes. 
;

loop_
_geom_bond_atom_site_label_1
_geom_bond_atom_site_label_2
_geom_bond_distance
_geom_bond_site_symmetry_2
_geom_bond_publ_flag
I1 C1 2.096(2) . ?
I2 C2 2.093(2) . ?
F1A C15A 1.299(15) . ?
F2A C15A 1.357(12) . ?
F3A C15A 1.328(17) . ?
F1B C15B 1.317(14) . ?
F2B C15B 1.311(15) . ?
F3B C15B 1.344(18) . ?
C1 C6 1.388(3) . ?
C1 C2 1.394(3) . ?
C2 C3 1.410(3) . ?
C3 C4 1.401(4) . ?
C3 C7 1.437(4) . ?
C4 C5 1.383(4) . ?
C5 C6 1.385(4) . ?
C7 C8 1.190(4) . ?
C8 C9 1.439(4) . ?
C9 C10 1.397(4) . ?
C9 C14 1.392(4) . ?
C10 C11 1.394(4) . ?
C11 C12 1.378(5) . ?
C12 C13 1.386(4) . ?
C12 C15B 1.497(15) . ?
C12 C15A 1.554(16) . ?
C13 C14 1.386(4) . ?

loop_
_geom_angle_atom_site_label_1
_geom_angle_atom_site_label_2
_geom_angle_atom_site_label_3
_geom_angle
_geom_angle_site_symmetry_1
_geom_angle_site_symmetry_3
_geom_angle_publ_flag
C6 C1 C2 120.8(2) . . ?
C6 C1 I1 116.97(18) . . ?
C2 C1 I1 122.21(17) . . ?
C1 C2 C3 119.0(2) . . ?
C1 C2 I2 122.68(17) . . ?
C3 C2 I2 118.32(17) . . ?
C4 C3 C2 119.4(2) . . ?
C4 C3 C7 119.3(2) . . ?
C2 C3 C7 121.3(2) . . ?
C5 C4 C3 120.6(2) . . ?
C4 C5 C6 120.0(2) . . ?
C5 C6 C1 120.2(2) . . ?
C8 C7 C3 179.2(3) . . ?
C7 C8 C9 175.3(3) . . ?
C10 C9 C14 119.4(2) . . ?
C10 C9 C8 119.0(2) . . ?
C14 C9 C8 121.5(2) . . ?
C9 C10 C11 119.5(3) . . ?
C10 C11 C12 120.3(3) . . ?
C11 C12 C13 120.6(3) . . ?
C11 C12 C15B 110.5(7) . . ?
C13 C12 C15B 128.6(7) . . ?
C11 C12 C15A 126.6(6) . . ?
C13 C12 C15A 112.6(6) . . ?
C14 C13 C12 119.3(3) . . ?
C13 C14 C9 120.8(3) . . ?
F1A C15A F3A 107.4(10) . . ?
F1A C15A F2A 108.6(13) . . ?
F3A C15A F2A 106.2(11) . . ?
F1A C15A C12 117.8(11) . . ?
F3A C15A C12 110.5(11) . . ?
F2A C15A C12 105.8(8) . . ?
F2B C15B F1B 107.6(14) . . ?
F2B C15B F3B 105.8(10) . . ?
F1B C15B F3B 106.6(13) . . ?
F2B C15B C12 114.3(11) . . ?
F1B C15B C12 107.5(9) . . ?
F3B C15B C12 114.6(13) . . ?

loop_
_geom_torsion_atom_site_label_1
_geom_torsion_atom_site_label_2
_geom_torsion_atom_site_label_3
_geom_torsion_atom_site_label_4
_geom_torsion
_geom_torsion_site_symmetry_1
_geom_torsion_site_symmetry_2
_geom_torsion_site_symmetry_3
_geom_torsion_site_symmetry_4
_geom_torsion_publ_flag
C6 C1 C2 C3 0.1(4) . . . . ?
I1 C1 C2 C3 -178.90(17) . . . . ?
C6 C1 C2 I2 179.39(19) . . . . ?
I1 C1 C2 I2 0.4(3) . . . . ?
C1 C2 C3 C4 0.6(4) . . . . ?
I2 C2 C3 C4 -178.7(2) . . . . ?
C1 C2 C3 C7 179.5(2) . . . . ?
I2 C2 C3 C7 0.2(3) . . . . ?
C2 C3 C4 C5 -0.9(4) . . . . ?
C7 C3 C4 C5 -179.9(3) . . . . ?
C3 C4 C5 C6 0.5(5) . . . . ?
C4 C5 C6 C1 0.2(5) . . . . ?
C2 C1 C6 C5 -0.5(4) . . . . ?
I1 C1 C6 C5 178.5(2) . . . . ?
C14 C9 C10 C11 1.4(4) . . . . ?
C8 C9 C10 C11 -177.9(3) . . . . ?
C9 C10 C11 C12 -0.2(4) . . . . ?
C10 C11 C12 C13 -0.8(4) . . . . ?
C10 C11 C12 C15B 173.5(7) . . . . ?
C10 C11 C12 C15A -176.4(8) . . . . ?
C11 C12 C13 C14 0.7(4) . . . . ?
C15B C12 C13 C14 -172.5(8) . . . . ?
C15A C12 C13 C14 176.9(7) . . . . ?
C12 C13 C14 C9 0.5(4) . . . . ?
C10 C9 C14 C13 -1.5(4) . . . . ?
C8 C9 C14 C13 177.7(3) . . . . ?
C11 C12 C15A F1A -169.6(8) . . . . ?
C13 C12 C15A F1A 14.5(14) . . . . ?
C11 C12 C15A F3A 66.5(10) . . . . ?
C13 C12 C15A F3A -109.4(8) . . . . ?
C11 C12 C15A F2A -48.1(14) . . . . ?
C13 C12 C15A F2A 136.1(9) . . . . ?
C11 C12 C15B F2B -82.7(14) . . . . ?
C13 C12 C15B F2B 91.0(13) . . . . ?
C11 C12 C15B F1B 157.9(10) . . . . ?
C13 C12 C15B F1B -28.3(16) . . . . ?
C11 C12 C15B F3B 39.7(11) . . . . ?
C13 C12 C15B F3B -146.6(8) . . . . ?

_refine_diff_density_max         1.059
_refine_diff_density_min         -0.795
_refine_diff_density_rms         0.094

_shelx_res_file                  
; 
TITL jus1808 in P2(1)/c 
    jus1808.res 
    created by SHELXL-2017/1 at 14:54:31 on 05-Dec-2018 
CELL 0.71073  12.16870   4.31930  27.79620  90.0000  90.1567  90.0000 
ZERR    4.00   0.00080   0.00030   0.00170   0.0000   0.0009   0.0000 
LATT  1 
SYMM -X, 0.5+Y, 0.5-Z 
SFAC C H F I 
UNIT 60 28 12 8 
TEMP -100.000 
SIZE 0.119 0.183 0.185 
  
L.S. 12 
ACTA 
CONF 
  
WGHT    0.024100    1.197400 
FVAR       0.07900   0.50238 
I1    4    0.574360    0.089744    0.929831    11.00000    0.03233    0.03586 = 
         0.03837    0.00274   -0.00175    0.00537 
I2    4    0.470384    0.042058    0.807110    11.00000    0.04156    0.03051 = 
         0.02917   -0.00087    0.00960    0.00302 
PART   1 
F1A   3   -0.017634    0.528178    0.555731    21.00000    0.05718    0.09345 = 
         0.03962    0.00998   -0.00750    0.01960 
F2A   3    0.145645    0.381187    0.536141    21.00000    0.05080    0.10011 = 
         0.03263    0.00846    0.01471   -0.00188 
F3A   3    0.020813    0.050216    0.554311    21.00000    0.08837    0.07474 = 
         0.04238   -0.01380   -0.00922   -0.02044 
PART   2 
F1B   3   -0.004418    0.367500    0.552147   -21.00000    0.04301    0.16807 = 
         0.03478    0.01127   -0.01110   -0.04876 
F2B   3    0.159006    0.522946    0.541647   -21.00000    0.05247    0.08637 = 
         0.03735    0.01678    0.00224   -0.02315 
F3B   3    0.126147    0.041933    0.544452   -21.00000    0.19828    0.07680 = 
         0.04030   -0.02213   -0.00298    0.00094 
PART   0 
C1    1    0.420638    0.267346    0.909824    11.00000    0.02688    0.02326 = 
         0.03149    0.00253    0.00217   -0.00162 
C2    1    0.381291    0.249552    0.862770    11.00000    0.02904    0.02256 = 
         0.02772    0.00124    0.00587   -0.00323 
C3    1    0.277837    0.379112    0.851826    11.00000    0.02885    0.03233 = 
         0.03005    0.00137    0.00148   -0.00266 
C4    1    0.217599    0.524861    0.888237    11.00000    0.02931    0.04470 = 
         0.03901   -0.00148    0.00170    0.00378 
AFIX  43 
H4    2    0.148358    0.615176    0.880922    11.00000   -1.20000 
AFIX   0 
C5    1    0.258014    0.538471    0.934738    11.00000    0.03707    0.05132 = 
         0.03383   -0.00844    0.00654    0.00774 
AFIX  43 
H5    2    0.216279    0.636256    0.959251    11.00000   -1.20000 
AFIX   0 
C6    1    0.359284    0.409623    0.945578    11.00000    0.03702    0.04045 = 
         0.02759   -0.00315    0.00160    0.00326 
AFIX  43 
H6    2    0.386839    0.418613    0.977558    11.00000   -1.20000 
AFIX   0 
C7    1    0.233800    0.369250    0.803819    11.00000    0.03151    0.03852 = 
         0.03704    0.00124   -0.00043   -0.00144 
C8    1    0.198571    0.362580    0.763856    11.00000    0.03065    0.03992 = 
         0.03689    0.00035   -0.00020   -0.00218 
C9    1    0.164886    0.347567    0.714263    11.00000    0.02892    0.03534 = 
         0.03141    0.00053    0.00052   -0.00835 
C10   1    0.228282    0.177440    0.681848    11.00000    0.02846    0.04181 = 
         0.04718   -0.00332    0.00353   -0.00366 
AFIX  43 
H10   2    0.291283    0.067694    0.692721    11.00000   -1.20000 
AFIX   0 
C11   1    0.198373    0.169959    0.633412    11.00000    0.04660    0.04439 = 
         0.04322   -0.01013    0.01581   -0.01027 
AFIX  43 
H11   2    0.241337    0.055183    0.611187    11.00000   -1.20000 
AFIX   0 
C12   1    0.106793    0.328215    0.617602    11.00000    0.05285    0.04163 = 
         0.02882    0.00105    0.00120   -0.02001 
C13   1    0.042369    0.493560    0.649612    11.00000    0.03989    0.04260 = 
         0.03662    0.00610   -0.00693   -0.00694 
AFIX  43 
H13   2   -0.021146    0.600429    0.638620    11.00000   -1.20000 
AFIX   0 
C14   1    0.071549    0.501426    0.697835    11.00000    0.03490    0.04079 = 
         0.03198   -0.00062    0.00111    0.00006 
AFIX  43 
H14   2    0.027300    0.613203    0.719944    11.00000   -1.20000 
AFIX   0 
PART   1 
C15A  1    0.059013    0.328745    0.565701    21.00000    0.03898    0.05230 = 
         0.03388    0.00289    0.00928   -0.01068 
PART   2 
C15B  1    0.098869    0.316089    0.563891   -21.00000    0.05601    0.05523 = 
         0.03062   -0.00281    0.00257   -0.02166 
PART   0 
  
HKLF 4 
  
  
  
  
REM  jus1808 in P2(1)/c 
REM R1 =  0.0250 for    4127 Fo > 4sig(Fo)  and  0.0281 for all    4473 data 
REM    218 parameters refined using      0 restraints 
  
END 
  
WGHT      0.0241      1.2414 
  
REM Highest difference peak  1.059,  deepest hole -0.795,  1-sigma level  0.094 
Q1    1   0.5707  0.0912  0.9008  11.00000  0.05    1.06 
Q2    1   0.4731  0.0454  0.8370  11.00000  0.05    0.90 
Q3    1   0.4597  0.0190  0.7778  11.00000  0.05    0.74 
Q4    1   0.5902  0.1145  0.9625  11.00000  0.05    0.63 
Q5    1   0.4229  0.0482  0.7884  11.00000  0.05    0.59 
Q6    1   0.5251  0.1431  0.8123  11.00000  0.05    0.58 
Q7    1   0.6169  0.0336  0.9478  11.00000  0.05    0.49 
Q8    1   0.5051 -0.0949  0.8029  11.00000  0.05    0.47 
Q9    1   0.5148  0.0746  0.9390  11.00000  0.05    0.47 
Q10   1   0.4704  0.2298  0.8068  11.00000  0.05    0.45 
Q11   1   0.4261 -0.1510  0.8109  11.00000  0.05    0.44 
Q12   1   0.3892  0.2210  0.8873  11.00000  0.05    0.44 
Q13   1   0.6035 -0.0828  0.9225  11.00000  0.05    0.41 
Q14   1   0.2106  0.1971  0.6584  11.00000  0.05    0.40 
Q15   1   0.3303  0.2985  0.8569  11.00000  0.05    0.40 
Q16   1   0.5007  0.1368  0.9228  11.00000  0.05    0.39 
Q17   1   0.0877  0.3395  0.5972  11.00000  0.05    0.39 
Q18   1   0.5737  0.2878  0.9283  11.00000  0.05    0.39 
Q19   1   0.2478  0.5590  0.9096  11.00000  0.05    0.37 
Q20   1   0.1800  0.3162  0.7382  11.00000  0.05    0.37 
;
_shelx_res_checksum              89203

_exptl_crystal_recrystallization_method 
'Re-crystallisation from solvent: hexanes/dichloromethane'
####################################################################### 
# 
# This file contains crystal structure data downloaded from the 
# Cambridge Structural Database (CSD) hosted by the Cambridge 
# Crystallographic Data Centre (CCDC).
# 
# Full information about CCDC data access policies and citation 
# guidelines are available at http://www.ccdc.cam.ac.uk/access/V1 
# 
# Audit and citation data items may have been added by the CCDC. 
# Please retain this information to preserve the provenance of 
# this file and to allow appropriate attribution of the data. 
# 
#######################################################################

data_jus1810
_database_code_depnum_ccdc_archive 'CCDC 1982247'
loop_
_audit_author_name
_audit_author_address
'Michael Ferguson'
;University of Alberta
Canada
;
_audit_update_record             
;
2020-02-05 deposited with the CCDC.	2020-04-16 downloaded from the CCDC.
;

_audit_creation_method           SHELXL-2017/1
_shelx_SHELXL_version_number     2017/1
_chemical_name_systematic        
;
5-chloro-1,2-diiodo-3-{[4-(trifluoromethyl)phenyl]ethynyl}benzene
;
_chemical_name_common            ?
_chemical_melting_point          ?
_chemical_formula_moiety         'C15 H6 Cl F3 I2'
_chemical_formula_sum            'C15 H6 Cl F3 I2'
_chemical_formula_weight         532.45

loop_
_atom_type_symbol
_atom_type_description
_atom_type_scat_dispersion_real
_atom_type_scat_dispersion_imag
_atom_type_scat_source
C C 0.0033 0.0016 'International Tables Vol C Tables 4.2.6.8 and 6.1.1.4'
H H 0.0000 0.0000 'International Tables Vol C Tables 4.2.6.8 and 6.1.1.4'
F F 0.0171 0.0103 'International Tables Vol C Tables 4.2.6.8 and 6.1.1.4'
Cl Cl 0.1484 0.1585 'International Tables Vol C Tables 4.2.6.8 and 6.1.1.4'
I I -0.4742 1.8119 'International Tables Vol C Tables 4.2.6.8 and 6.1.1.4'

_space_group_crystal_system      triclinic
_space_group_IT_number           2
_space_group_name_H-M_alt        'P -1'
_space_group_name_Hall           '-P 1'

_shelx_space_group_comment       
; 
The symmetry employed for this shelxl refinement is uniquely defined 
by the following loop, which should always be used as a source of 
symmetry information in preference to the above space-group names. 
They are only intended as comments. 
;

loop_
_space_group_symop_operation_xyz
'x, y, z'
'-x, -y, -z'

_cell_length_a                   8.4281(5)
_cell_length_b                   9.5746(5)
_cell_length_c                   11.4227(6)
_cell_angle_alpha                72.6614(8)
_cell_angle_beta                 71.6046(7)
_cell_angle_gamma                64.6041(7)
_cell_volume                     775.78(7)
_cell_formula_units_Z            2
_cell_measurement_temperature    173(2)
_cell_measurement_reflns_used    9944
_cell_measurement_theta_min      2.40
_cell_measurement_theta_max      30.57

_exptl_crystal_description       fragment
_exptl_crystal_colour            colourless
_exptl_crystal_density_meas      ?
_exptl_crystal_density_method    ?
_exptl_crystal_density_diffrn    2.279
_exptl_crystal_F_000             492
_exptl_transmission_factor_min   ?
_exptl_transmission_factor_max   ?
_exptl_crystal_size_max          0.215
_exptl_crystal_size_mid          0.181
_exptl_crystal_size_min          0.071
_exptl_absorpt_coefficient_mu    4.246
_shelx_estimated_absorpt_T_min   0.462
_shelx_estimated_absorpt_T_max   0.753
_exptl_absorpt_correction_type   numerical
_exptl_absorpt_correction_T_min  0.3060
_exptl_absorpt_correction_T_max  0.4694
_exptl_absorpt_process_details   
; 
 SADABS 2016/2: Krause, L., Herbst-Irmer, R., Sheldrick G.M. & Stalke D., 
 J. Appl. Cryst. 48 (2015) 3-10 
;
_exptl_absorpt_special_details   ?
_diffrn_ambient_temperature      173(2)
_diffrn_radiation_wavelength     0.71073
_diffrn_radiation_type           MoK\a
_diffrn_source                   ?
_diffrn_measurement_device_type  'Bruker APEX-II CCD'
_diffrn_measurement_method       '\f and \w scans'
_diffrn_detector_area_resol_mean ?
_diffrn_reflns_number            9508
_diffrn_reflns_av_unetI/netI     0.0133
_diffrn_reflns_av_R_equivalents  0.0091
_diffrn_reflns_limit_h_min       -12
_diffrn_reflns_limit_h_max       12
_diffrn_reflns_limit_k_min       -13
_diffrn_reflns_limit_k_max       13
_diffrn_reflns_limit_l_min       -16
_diffrn_reflns_limit_l_max       16
_diffrn_reflns_theta_min         1.914
_diffrn_reflns_theta_max         30.631
_diffrn_reflns_theta_full        25.242
_diffrn_measured_fraction_theta_max 0.997
_diffrn_measured_fraction_theta_full 1.000
_diffrn_reflns_Laue_measured_fraction_max 0.997
_diffrn_reflns_Laue_measured_fraction_full 1.000
_diffrn_reflns_point_group_measured_fraction_max 0.997
_diffrn_reflns_point_group_measured_fraction_full 1.000
_reflns_number_total             4763
_reflns_number_gt                4325
_reflns_threshold_expression     'I > 2\s(I)'
_reflns_Friedel_coverage         0.000
_reflns_Friedel_fraction_max     .
_reflns_Friedel_fraction_full    .

_reflns_special_details          
; 
 Reflections were merged by SHELXL according to the crystal 
 class for the calculation of statistics and refinement. 
  
 _reflns_Friedel_fraction is defined as the number of unique 
 Friedel pairs measured divided by the number that would be 
 possible theoretically, ignoring centric projections and 
 systematic absences. 
;

_computing_data_collection       'Bruker APEX2'
_computing_cell_refinement       'Bruker SAINT'
_computing_data_reduction        'Bruker SAINT'
_computing_structure_solution    'SHELXT-2014/5 (Sheldrick 2015)'
_computing_structure_refinement  'SHELXL-2017/1 (Sheldrick, 2017)'
_computing_molecular_graphics    'Bruker SHELXTL'
_computing_publication_material  'Bruker SHELXTL'
_refine_special_details          ?
_refine_ls_structure_factor_coef Fsqd
_refine_ls_matrix_type           full
_refine_ls_weighting_scheme      calc
_refine_ls_weighting_details     
'w=1/[\s^2^(Fo^2^)+(0.0165P)^2^+0.6203P] where P=(Fo^2^+2Fc^2^)/3'
_atom_sites_solution_primary     dual
_atom_sites_solution_secondary   ?
_atom_sites_solution_hydrogens   geom
_refine_ls_hydrogen_treatment    constr
_refine_ls_extinction_method     none
_refine_ls_extinction_coef       .
_refine_ls_number_reflns         4763
_refine_ls_number_parameters     203
_refine_ls_number_restraints     0
_refine_ls_R_factor_all          0.0207
_refine_ls_R_factor_gt           0.0180
_refine_ls_wR_factor_ref         0.0426
_refine_ls_wR_factor_gt          0.0414
_refine_ls_goodness_of_fit_ref   1.021
_refine_ls_restrained_S_all      1.021
_refine_ls_shift/su_max          0.001
_refine_ls_shift/su_mean         0.000

loop_
_atom_site_label
_atom_site_type_symbol
_atom_site_fract_x
_atom_site_fract_y
_atom_site_fract_z
_atom_site_U_iso_or_equiv
_atom_site_adp_type
_atom_site_occupancy
_atom_site_site_symmetry_order
_atom_site_calc_flag
_atom_site_refinement_flags_posn
_atom_site_refinement_flags_adp
_atom_site_refinement_flags_occupancy
_atom_site_disorder_assembly
_atom_site_disorder_group
I1 I 0.44908(2) 0.08527(2) 0.14714(2) 0.03707(4) Uani 1 1 d . . . . .
I2 I 0.25724(2) 0.37122(2) 0.35374(2) 0.03377(4) Uani 1 1 d . . . . .
Cl1 Cl 1.05747(6) -0.19302(6) 0.36331(5) 0.03706(11) Uani 1 1 d . . . . .
F1A F 0.1791(3) 0.7698(3) 1.0301(2) 0.0708(8) Uani 0.912(5) 1 d . . P A 1
F2A F -0.0121(4) 0.6629(3) 1.0946(2) 0.0831(11) Uani 0.912(5) 1 d . . P A 1
F3A F -0.0486(4) 0.8712(2) 0.9507(2) 0.0779(8) Uani 0.912(5) 1 d . . P A 1
F1B F 0.137(3) 0.695(2) 1.0837(19) 0.055(5) Uiso 0.088(5) 1 d . . P A 2
F2B F -0.096(2) 0.7246(18) 1.0398(15) 0.034(4) Uiso 0.088(5) 1 d . . P A 2
F3B F 0.030(2) 0.8685(19) 0.9569(15) 0.032(4) Uiso 0.088(5) 1 d . . P A 2
C1 C 0.5799(2) 0.07908(19) 0.27788(15) 0.0238(3) Uani 1 1 d . . . . .
C2 C 0.5027(2) 0.18285(18) 0.36200(15) 0.0217(3) Uani 1 1 d . . . . .
C3 C 0.5946(2) 0.16239(18) 0.45313(15) 0.0218(3) Uani 1 1 d . . . . .
C4 C 0.7641(2) 0.0427(2) 0.45541(16) 0.0243(3) Uani 1 1 d . . . . .
H4 H 0.825829 0.026761 0.517786 0.029 Uiso 1 1 calc R U . . .
C5 C 0.8414(2) -0.05230(19) 0.36643(16) 0.0245(3) Uani 1 1 d . . . . .
C6 C 0.7502(2) -0.0383(2) 0.27907(16) 0.0260(3) Uani 1 1 d . . . . .
H6 H 0.802955 -0.107557 0.220897 0.031 Uiso 1 1 calc R U . . .
C7 C 0.5171(2) 0.2612(2) 0.54510(16) 0.0249(3) Uani 1 1 d . . . . .
C8 C 0.4514(2) 0.3407(2) 0.62378(16) 0.0253(3) Uani 1 1 d . . . . .
C9 C 0.3587(2) 0.4396(2) 0.71634(16) 0.0240(3) Uani 1 1 d . . . . .
C10 C 0.2050(2) 0.5720(2) 0.69627(16) 0.0272(3) Uani 1 1 d . . . . .
H10 H 0.164151 0.596713 0.621359 0.033 Uiso 1 1 calc R U . . .
C11 C 0.1113(2) 0.6681(2) 0.78531(17) 0.0292(4) Uani 1 1 d . . . . .
H11 H 0.006301 0.758089 0.771689 0.035 Uiso 1 1 calc R U . . .
C12 C 0.1722(3) 0.6318(2) 0.89390(17) 0.0281(3) Uani 1 1 d . . . . .
C13 C 0.3244(3) 0.5000(2) 0.91547(18) 0.0343(4) Uani 1 1 d . . . . .
H13 H 0.364075 0.475653 0.990826 0.041 Uiso 1 1 calc R U . . .
C14 C 0.4185(3) 0.4038(2) 0.82681(18) 0.0320(4) Uani 1 1 d . . . . .
H14 H 0.523292 0.313854 0.841038 0.038 Uiso 1 1 calc R U . . .
C15 C 0.0718(3) 0.7332(3) 0.9918(2) 0.0380(4) Uani 1 1 d . . . . .

loop_
_atom_site_aniso_label
_atom_site_aniso_U_11
_atom_site_aniso_U_22
_atom_site_aniso_U_33
_atom_site_aniso_U_23
_atom_site_aniso_U_13
_atom_site_aniso_U_12
I1 0.03946(7) 0.04242(7) 0.03313(7) -0.01448(5) -0.01690(5) -0.00749(6)
I2 0.02610(6) 0.02719(6) 0.04124(7) -0.01034(5) -0.01030(5) 0.00095(4)
Cl1 0.0244(2) 0.0370(2) 0.0426(3) -0.0202(2) -0.00876(18) 0.00449(17)
F1A 0.0694(12) 0.0927(16) 0.0776(15) -0.0666(13) 0.0063(10) -0.0373(11)
F2A 0.118(2) 0.0710(14) 0.0545(13) -0.0428(11) 0.0533(14) -0.0605(16)
F3A 0.0773(17) 0.0584(11) 0.0795(14) -0.0514(11) -0.0257(12) 0.0230(11)
C1 0.0262(8) 0.0242(7) 0.0214(7) -0.0069(6) -0.0059(6) -0.0076(6)
C2 0.0200(7) 0.0196(7) 0.0229(7) -0.0061(5) -0.0033(6) -0.0046(6)
C3 0.0230(7) 0.0201(7) 0.0220(7) -0.0084(6) -0.0013(6) -0.0075(6)
C4 0.0230(8) 0.0256(8) 0.0246(8) -0.0099(6) -0.0049(6) -0.0061(6)
C5 0.0206(7) 0.0224(7) 0.0269(8) -0.0098(6) -0.0037(6) -0.0024(6)
C6 0.0265(8) 0.0252(8) 0.0247(8) -0.0119(6) -0.0028(6) -0.0053(6)
C7 0.0234(8) 0.0242(7) 0.0255(8) -0.0081(6) -0.0026(6) -0.0069(6)
C8 0.0244(8) 0.0256(8) 0.0255(8) -0.0093(6) -0.0024(6) -0.0079(6)
C9 0.0241(8) 0.0244(7) 0.0233(7) -0.0102(6) -0.0003(6) -0.0085(6)
C10 0.0262(8) 0.0301(8) 0.0233(8) -0.0098(6) -0.0036(6) -0.0067(7)
C11 0.0257(8) 0.0254(8) 0.0304(9) -0.0105(7) -0.0012(7) -0.0038(7)
C12 0.0308(9) 0.0275(8) 0.0269(8) -0.0144(7) 0.0037(7) -0.0124(7)
C13 0.0391(10) 0.0374(10) 0.0279(9) -0.0154(7) -0.0096(8) -0.0078(8)
C14 0.0314(9) 0.0297(9) 0.0322(9) -0.0142(7) -0.0099(7) -0.0011(7)
C15 0.0440(11) 0.0361(10) 0.0349(10) -0.0208(8) 0.0055(8) -0.0162(9)

_geom_special_details            
; 
 All esds (except the esd in the dihedral angle between two l.s. planes) 
 are estimated using the full covariance matrix.  The cell esds are taken 
 into account individually in the estimation of esds in distances, angles 
 and torsion angles; correlations between esds in cell parameters are only 
 used when they are defined by crystal symmetry.  An approximate (isotropic) 
 treatment of cell esds is used for estimating esds involving l.s. planes. 
;

loop_
_geom_bond_atom_site_label_1
_geom_bond_atom_site_label_2
_geom_bond_distance
_geom_bond_site_symmetry_2
_geom_bond_publ_flag
I1 C1 2.0930(17) . ?
I2 C2 2.0887(16) . ?
Cl1 C5 1.7368(17) . ?
F1A C15 1.321(3) . ?
F2A C15 1.321(3) . ?
F3A C15 1.334(3) . ?
F1B C15 1.226(19) . ?
F2B C15 1.375(15) . ?
F3B C15 1.163(16) . ?
C1 C6 1.394(2) . ?
C1 C2 1.398(2) . ?
C2 C3 1.407(2) . ?
C3 C4 1.399(2) . ?
C3 C7 1.433(2) . ?
C4 C5 1.382(2) . ?
C5 C6 1.385(2) . ?
C7 C8 1.195(2) . ?
C8 C9 1.437(2) . ?
C9 C10 1.394(2) . ?
C9 C14 1.400(3) . ?
C10 C11 1.390(2) . ?
C11 C12 1.383(3) . ?
C12 C13 1.387(3) . ?
C12 C15 1.502(2) . ?
C13 C14 1.388(2) . ?

loop_
_geom_angle_atom_site_label_1
_geom_angle_atom_site_label_2
_geom_angle_atom_site_label_3
_geom_angle
_geom_angle_site_symmetry_1
_geom_angle_site_symmetry_3
_geom_angle_publ_flag
C6 C1 C2 120.80(15) . . ?
C6 C1 I1 116.08(12) . . ?
C2 C1 I1 123.10(12) . . ?
C1 C2 C3 119.20(15) . . ?
C1 C2 I2 121.91(12) . . ?
C3 C2 I2 118.87(11) . . ?
C4 C3 C2 119.74(14) . . ?
C4 C3 C7 119.03(15) . . ?
C2 C3 C7 121.23(15) . . ?
C5 C4 C3 119.64(16) . . ?
C4 C5 C6 121.50(16) . . ?
C4 C5 Cl1 119.64(13) . . ?
C6 C5 Cl1 118.86(13) . . ?
C5 C6 C1 118.95(15) . . ?
C8 C7 C3 178.48(19) . . ?
C7 C8 C9 175.39(19) . . ?
C10 C9 C14 119.64(15) . . ?
C10 C9 C8 119.25(16) . . ?
C14 C9 C8 121.10(16) . . ?
C11 C10 C9 120.33(17) . . ?
C12 C11 C10 119.49(17) . . ?
C11 C12 C13 120.83(16) . . ?
C11 C12 C15 120.32(18) . . ?
C13 C12 C15 118.83(18) . . ?
C12 C13 C14 119.90(17) . . ?
C13 C14 C9 119.80(17) . . ?
F3B C15 F1B 108.8(12) . . ?
F2A C15 F1A 105.2(2) . . ?
F2A C15 F3A 108.1(2) . . ?
F1A C15 F3A 104.9(2) . . ?
F3B C15 F2B 99.5(10) . . ?
F1B C15 F2B 104.9(12) . . ?
F3B C15 C12 116.9(8) . . ?
F1B C15 C12 116.2(9) . . ?
F2A C15 C12 112.55(17) . . ?
F1A C15 C12 112.51(18) . . ?
F3A C15 C12 113.06(19) . . ?
F2B C15 C12 108.5(6) . . ?

loop_
_geom_torsion_atom_site_label_1
_geom_torsion_atom_site_label_2
_geom_torsion_atom_site_label_3
_geom_torsion_atom_site_label_4
_geom_torsion
_geom_torsion_site_symmetry_1
_geom_torsion_site_symmetry_2
_geom_torsion_site_symmetry_3
_geom_torsion_site_symmetry_4
_geom_torsion_publ_flag
C6 C1 C2 C3 -3.5(3) . . . . ?
I1 C1 C2 C3 175.11(12) . . . . ?
C6 C1 C2 I2 175.00(13) . . . . ?
I1 C1 C2 I2 -6.4(2) . . . . ?
C1 C2 C3 C4 2.3(2) . . . . ?
I2 C2 C3 C4 -176.20(12) . . . . ?
C1 C2 C3 C7 -177.05(16) . . . . ?
I2 C2 C3 C7 4.4(2) . . . . ?
C2 C3 C4 C5 1.3(3) . . . . ?
C7 C3 C4 C5 -179.28(16) . . . . ?
C3 C4 C5 C6 -4.0(3) . . . . ?
C3 C4 C5 Cl1 176.10(13) . . . . ?
C4 C5 C6 C1 2.8(3) . . . . ?
Cl1 C5 C6 C1 -177.24(14) . . . . ?
C2 C1 C6 C5 0.9(3) . . . . ?
I1 C1 C6 C5 -177.74(13) . . . . ?
C14 C9 C10 C11 -0.1(3) . . . . ?
C8 C9 C10 C11 178.98(17) . . . . ?
C9 C10 C11 C12 0.3(3) . . . . ?
C10 C11 C12 C13 -0.6(3) . . . . ?
C10 C11 C12 C15 -179.38(18) . . . . ?
C11 C12 C13 C14 0.7(3) . . . . ?
C15 C12 C13 C14 179.47(19) . . . . ?
C12 C13 C14 C9 -0.4(3) . . . . ?
C10 C9 C14 C13 0.1(3) . . . . ?
C8 C9 C14 C13 -178.88(19) . . . . ?
C11 C12 C15 F3B -47.4(10) . . . . ?
C13 C12 C15 F3B 133.8(10) . . . . ?
C11 C12 C15 F1B -178.2(13) . . . . ?
C13 C12 C15 F1B 3.0(13) . . . . ?
C11 C12 C15 F2A 109.0(3) . . . . ?
C13 C12 C15 F2A -69.8(3) . . . . ?
C11 C12 C15 F1A -132.4(2) . . . . ?
C13 C12 C15 F1A 48.8(3) . . . . ?
C11 C12 C15 F3A -13.8(3) . . . . ?
C13 C12 C15 F3A 167.4(2) . . . . ?
C11 C12 C15 F2B 64.0(8) . . . . ?
C13 C12 C15 F2B -114.8(8) . . . . ?

_refine_diff_density_max         1.103
_refine_diff_density_min         -0.604
_refine_diff_density_rms         0.071

_shelx_res_file                  
; 
TITL jus1810 in P-1 
    jus1810.res 
    created by SHELXL-2017/1 at 09:43:15 on 03-Dec-2018 
CELL 0.71073   8.42810   9.57460  11.42270  72.6614  71.6046  64.6041 
ZERR    2.00   0.00050   0.00050   0.00060   0.0008   0.0007   0.0007 
LATT  1 
SFAC C H F CL I 
UNIT 30 12 6 2 4 
TEMP -100.000 
SIZE 0.071 0.181 0.215 
  
L.S. 4 
ACTA 
CONF 
  
WGHT    0.016500    0.620300 
FVAR       0.11990   0.91172 
I1    5    0.449082    0.085271    0.147136    11.00000    0.03946    0.04242 = 
         0.03313   -0.01448   -0.01690   -0.00749 
I2    5    0.257240    0.371218    0.353740    11.00000    0.02610    0.02719 = 
         0.04124   -0.01034   -0.01030    0.00095 
CL1   4    1.057472   -0.193023    0.363305    11.00000    0.02440    0.03703 = 
         0.04264   -0.02023   -0.00876    0.00449 
PART   1 
F1A   3    0.179146    0.769765    1.030124    21.00000    0.06942    0.09273 = 
         0.07759   -0.06663    0.00631   -0.03726 
F2A   3   -0.012093    0.662893    1.094642    21.00000    0.11849    0.07095 = 
         0.05455   -0.04278    0.05334   -0.06049 
F3A   3   -0.048643    0.871185    0.950651    21.00000    0.07731    0.05835 = 
         0.07946   -0.05143   -0.02573    0.02304 
PART   2 
F1B   3    0.137310    0.695159    1.083670   -21.00000    0.05495 
F2B   3   -0.095979    0.724618    1.039773   -21.00000    0.03403 
F3B   3    0.030258    0.868544    0.956894   -21.00000    0.03196 
PART   0 
C1    1    0.579923    0.079077    0.277879    11.00000    0.02618    0.02416 = 
         0.02137   -0.00686   -0.00586   -0.00756 
C2    1    0.502696    0.182854    0.362002    11.00000    0.02004    0.01962 = 
         0.02292   -0.00607   -0.00331   -0.00463 
C3    1    0.594589    0.162388    0.453132    11.00000    0.02305    0.02012 = 
         0.02201   -0.00837   -0.00134   -0.00746 
C4    1    0.764136    0.042670    0.455406    11.00000    0.02304    0.02563 = 
         0.02463   -0.00993   -0.00493   -0.00611 
AFIX  43 
H4    2    0.825829    0.026761    0.517786    11.00000   -1.20000 
AFIX   0 
C5    1    0.841370   -0.052302    0.366431    11.00000    0.02064    0.02244 = 
         0.02691   -0.00977   -0.00367   -0.00238 
C6    1    0.750218   -0.038278    0.279069    11.00000    0.02655    0.02522 = 
         0.02469   -0.01191   -0.00281   -0.00531 
AFIX  43 
H6    2    0.802955   -0.107557    0.220897    11.00000   -1.20000 
AFIX   0 
C7    1    0.517064    0.261155    0.545095    11.00000    0.02339    0.02419 = 
         0.02550   -0.00814   -0.00263   -0.00693 
C8    1    0.451446    0.340734    0.623783    11.00000    0.02445    0.02560 = 
         0.02546   -0.00933   -0.00243   -0.00793 
C9    1    0.358673    0.439643    0.716343    11.00000    0.02406    0.02444 = 
         0.02332   -0.01022   -0.00035   -0.00853 
C10   1    0.205040    0.572028    0.696268    11.00000    0.02620    0.03009 = 
         0.02331   -0.00975   -0.00362   -0.00667 
AFIX  43 
H10   2    0.164151    0.596713    0.621359    11.00000   -1.20000 
AFIX   0 
C11   1    0.111319    0.668144    0.785309    11.00000    0.02567    0.02543 = 
         0.03037   -0.01046   -0.00122   -0.00385 
AFIX  43 
H11   2    0.006301    0.758089    0.771689    11.00000   -1.20000 
AFIX   0 
C12   1    0.172158    0.631807    0.893899    11.00000    0.03084    0.02746 = 
         0.02686   -0.01441    0.00372   -0.01239 
C13   1    0.324362    0.500008    0.915474    11.00000    0.03909    0.03743 = 
         0.02787   -0.01544   -0.00964   -0.00779 
AFIX  43 
H13   2    0.364075    0.475653    0.990826    11.00000   -1.20000 
AFIX   0 
C14   1    0.418528    0.403785    0.826807    11.00000    0.03137    0.02975 = 
         0.03216   -0.01420   -0.00989   -0.00111 
AFIX  43 
H14   2    0.523292    0.313854    0.841038    11.00000   -1.20000 
AFIX   0 
C15   1    0.071810    0.733175    0.991846    11.00000    0.04401    0.03612 = 
         0.03489   -0.02081    0.00547   -0.01622 
  
HKLF 4 
  
  
  
  
REM  jus1810 in P-1 
REM R1 =  0.0180 for    4325 Fo > 4sig(Fo)  and  0.0207 for all    4763 data 
REM    203 parameters refined using      0 restraints 
  
END 
  
WGHT      0.0165      0.6203 
  
REM Highest difference peak  1.103,  deepest hole -0.604,  1-sigma level  0.071 
Q1    1   0.4598  0.1631  0.1263  11.00000  0.05    1.10 
Q2    1  -0.1138  0.7994  0.9995  11.00000  0.05    0.58 
Q3    1   0.2576  0.2842  0.3717  11.00000  0.05    0.44 
Q4    1   0.6808  0.1046  0.4558  11.00000  0.05    0.40 
Q5    1   0.5472  0.1801  0.4095  11.00000  0.05    0.37 
Q6    1   0.0182  0.6046  1.1086  11.00000  0.05    0.37 
Q7    1   0.0800  0.6608  1.0990  11.00000  0.05    0.36 
Q8    1   0.1364  0.6758  0.9391  11.00000  0.05    0.36 
Q9    1   0.5413  0.1391  0.3139  11.00000  0.05    0.35 
Q10   1   0.1000  0.8552  0.9662  11.00000  0.05    0.34 
Q11   1   0.6608  0.0208  0.2780  11.00000  0.05    0.34 
Q12   1   0.2356  0.5592  0.9000  11.00000  0.05    0.34 
Q13   1   0.8076  0.0002  0.4072  11.00000  0.05    0.33 
Q14   1   0.2965  0.5060  0.7012  11.00000  0.05    0.33 
Q15   1   0.4229 -0.0240  0.1794  11.00000  0.05    0.32 
Q16   1   0.3621  0.4467  0.8806  11.00000  0.05    0.32 
Q17   1   0.7982 -0.0567  0.3292  11.00000  0.05    0.31 
Q18   1   0.1418  0.6440  0.8434  11.00000  0.05    0.31 
Q19   1   0.1756  0.6222  0.7396  11.00000  0.05    0.31 
Q20   1  -0.0601  0.9025  0.9048  11.00000  0.05    0.30 
;
_shelx_res_checksum              43488

_exptl_crystal_recrystallization_method 
'Re-crystallisation from solvent: hexanes/dichloromethane'
####################################################################### 
# 
# This file contains crystal structure data downloaded from the 
# Cambridge Structural Database (CSD) hosted by the Cambridge 
# Crystallographic Data Centre (CCDC).
# 
# Full information about CCDC data access policies and citation 
# guidelines are available at http://www.ccdc.cam.ac.uk/access/V1 
# 
# Audit and citation data items may have been added by the CCDC. 
# Please retain this information to preserve the provenance of 
# this file and to allow appropriate attribution of the data. 
# 
#######################################################################

data_jus1809
_database_code_depnum_ccdc_archive 'CCDC 1982246'
loop_
_audit_author_name
_audit_author_address
'Michael Ferguson'
;University of Alberta
Canada
;
_audit_update_record             
;
2020-02-05 deposited with the CCDC.	2020-04-16 downloaded from the CCDC.
;

_audit_creation_method           SHELXL-2017/1
_shelx_SHELXL_version_number     2017/1
_chemical_name_systematic        
;
5-fluoro-1,2-diiodo-3-[(4-methoxyphenyl)ethynyl]benzene
;
_chemical_name_common            ?
_chemical_melting_point          ?
_chemical_formula_moiety         'C15 H9 F I2 O'
_chemical_formula_sum            'C15 H9 F I2 O'
_chemical_formula_weight         478.02

loop_
_atom_type_symbol
_atom_type_description
_atom_type_scat_dispersion_real
_atom_type_scat_dispersion_imag
_atom_type_scat_source
C C 0.0181 0.0091 'International Tables Vol C Tables 4.2.6.8 and 6.1.1.4'
H H 0.0000 0.0000 'International Tables Vol C Tables 4.2.6.8 and 6.1.1.4'
O O 0.0492 0.0322 'International Tables Vol C Tables 4.2.6.8 and 6.1.1.4'
F F 0.0727 0.0534 'International Tables Vol C Tables 4.2.6.8 and 6.1.1.4'
I I -0.3257 6.8362 'International Tables Vol C Tables 4.2.6.8 and 6.1.1.4'

_space_group_crystal_system      orthorhombic
_space_group_IT_number           19
_space_group_name_H-M_alt        'P 21 21 21'
_space_group_name_Hall           'P 2ac 2ab'

_shelx_space_group_comment       
; 
The symmetry employed for this shelxl refinement is uniquely defined 
by the following loop, which should always be used as a source of 
symmetry information in preference to the above space-group names. 
They are only intended as comments. 
;

loop_
_space_group_symop_operation_xyz
'x, y, z'
'-x+1/2, -y, z+1/2'
'-x, y+1/2, -z+1/2'
'x+1/2, -y+1/2, -z'

_cell_length_a                   4.15290(8)
_cell_length_b                   11.4859(2)
_cell_length_c                   30.5943(6)
_cell_angle_alpha                90
_cell_angle_beta                 90
_cell_angle_gamma                90
_cell_volume                     1459.35(5)
_cell_formula_units_Z            4
_cell_measurement_temperature    173(2)
_cell_measurement_reflns_used    9894
_cell_measurement_theta_min      4.11
_cell_measurement_theta_max      73.63

_exptl_crystal_description       plate
_exptl_crystal_colour            colourless
_exptl_crystal_density_meas      ?
_exptl_crystal_density_method    ?
_exptl_crystal_density_diffrn    2.176
_exptl_crystal_F_000             888
_exptl_transmission_factor_min   ?
_exptl_transmission_factor_max   ?
_exptl_crystal_size_max          0.158
_exptl_crystal_size_mid          0.127
_exptl_crystal_size_min          0.028
_exptl_absorpt_coefficient_mu    33.866
_shelx_estimated_absorpt_T_min   0.075
_shelx_estimated_absorpt_T_max   0.451
_exptl_absorpt_correction_type   numerical
_exptl_absorpt_correction_T_min  0.0046
_exptl_absorpt_correction_T_max  0.1121
_exptl_absorpt_process_details   
; 
 SADABS 2016/2: Krause, L., Herbst-Irmer, R., Sheldrick G.M. & Stalke D., 
 J. Appl. Cryst. 48 (2015) 3-10 
;
_exptl_absorpt_special_details   ?
_diffrn_ambient_temperature      173(2)
_diffrn_radiation_wavelength     1.54178
_diffrn_radiation_type           CuK\a
_diffrn_source                   ?
_diffrn_measurement_device_type  'Bruker APEX-II CCD'
_diffrn_measurement_method       '\f and \w scans'
_diffrn_detector_area_resol_mean ?
_diffrn_reflns_number            9797
_diffrn_reflns_av_unetI/netI     0.0222
_diffrn_reflns_av_R_equivalents  0.0232
_diffrn_reflns_limit_h_min       -5
_diffrn_reflns_limit_h_max       5
_diffrn_reflns_limit_k_min       -13
_diffrn_reflns_limit_k_max       14
_diffrn_reflns_limit_l_min       -37
_diffrn_reflns_limit_l_max       38
_diffrn_reflns_theta_min         2.889
_diffrn_reflns_theta_max         74.087
_diffrn_reflns_theta_full        67.679
_diffrn_measured_fraction_theta_max 0.992
_diffrn_measured_fraction_theta_full 1.000
_diffrn_reflns_Laue_measured_fraction_max 0.992
_diffrn_reflns_Laue_measured_fraction_full 1.000
_diffrn_reflns_point_group_measured_fraction_max 0.993
_diffrn_reflns_point_group_measured_fraction_full 1.000
_reflns_number_total             2934
_reflns_number_gt                2918
_reflns_threshold_expression     'I > 2\s(I)'
_reflns_Friedel_coverage         0.657
_reflns_Friedel_fraction_max     0.995
_reflns_Friedel_fraction_full    1.000

_reflns_special_details          
; 
 Reflections were merged by SHELXL according to the crystal 
 class for the calculation of statistics and refinement. 
  
 _reflns_Friedel_fraction is defined as the number of unique 
 Friedel pairs measured divided by the number that would be 
 possible theoretically, ignoring centric projections and 
 systematic absences. 
;

_computing_data_collection       'Bruker APEX2'
_computing_cell_refinement       'Bruker SAINT'
_computing_data_reduction        'Bruker SAINT'
_computing_structure_solution    'SHELXT-2014/5 (Sheldrick 2015)'
_computing_structure_refinement  'SHELXL-2017/1 (Sheldrick, 2017)'
_computing_molecular_graphics    'Bruker SHELXTL'
_computing_publication_material  'Bruker SHELXTL'
_refine_special_details          
; 
 Refined as a 2-component inversion twin. 
;
_refine_ls_structure_factor_coef Fsqd
_refine_ls_matrix_type           full
_refine_ls_weighting_scheme      calc
_refine_ls_weighting_details     
'w=1/[\s^2^(Fo^2^)+(0.0147P)^2^+0.2798P] where P=(Fo^2^+2Fc^2^)/3'
_atom_sites_solution_primary     dual
_atom_sites_solution_secondary   ?
_atom_sites_solution_hydrogens   geom
_refine_ls_hydrogen_treatment    constr
_refine_ls_extinction_method     none
_refine_ls_extinction_coef       .
_refine_ls_abs_structure_details 
; 
 Refined as an inversion twin. 
;
_refine_ls_abs_structure_Flack   0.037(8)
_chemical_absolute_configuration ?
_refine_ls_number_reflns         2934
_refine_ls_number_parameters     174
_refine_ls_number_restraints     0
_refine_ls_R_factor_all          0.0150
_refine_ls_R_factor_gt           0.0149
_refine_ls_wR_factor_ref         0.0380
_refine_ls_wR_factor_gt          0.0379
_refine_ls_goodness_of_fit_ref   1.112
_refine_ls_restrained_S_all      1.112
_refine_ls_shift/su_max          0.003
_refine_ls_shift/su_mean         0.000

loop_
_atom_site_label
_atom_site_type_symbol
_atom_site_fract_x
_atom_site_fract_y
_atom_site_fract_z
_atom_site_U_iso_or_equiv
_atom_site_adp_type
_atom_site_occupancy
_atom_site_site_symmetry_order
_atom_site_calc_flag
_atom_site_refinement_flags_posn
_atom_site_refinement_flags_adp
_atom_site_refinement_flags_occupancy
_atom_site_disorder_assembly
_atom_site_disorder_group
I1 I -0.06974(6) 0.63448(2) 0.52821(2) 0.05149(8) Uani 1 1 d . . . . .
I2 I 0.24743(6) 0.67450(2) 0.63847(2) 0.04729(7) Uani 1 1 d . . . . .
F1 F 0.2990(10) 0.1948(2) 0.54633(8) 0.0723(9) Uani 1 1 d . . . . .
O1 O 1.1160(9) 0.5739(3) 0.87119(9) 0.0561(7) Uani 1 1 d . . . . .
C1 C 0.1469(8) 0.5001(3) 0.56417(11) 0.0401(7) Uani 1 1 d . . . . .
C2 C 0.2755(9) 0.5159(3) 0.60570(10) 0.0385(6) Uani 1 1 d . . . . .
C3 C 0.4262(10) 0.4211(3) 0.62718(10) 0.0394(7) Uani 1 1 d . . . . .
C4 C 0.4359(11) 0.3119(3) 0.60624(11) 0.0470(8) Uani 1 1 d . . . . .
H4 H 0.535828 0.246984 0.619904 0.056 Uiso 1 1 calc R U . . .
C5 C 0.2982(12) 0.3013(3) 0.56583(12) 0.0507(9) Uani 1 1 d . . . . .
C6 C 0.1561(10) 0.3915(4) 0.54378(11) 0.0496(9) Uani 1 1 d . . . . .
H6 H 0.066699 0.380400 0.515506 0.059 Uiso 1 1 calc R U . . .
C7 C 0.5640(10) 0.4345(3) 0.66967(11) 0.0414(7) Uani 1 1 d . . . . .
C8 C 0.6764(9) 0.4488(3) 0.70508(11) 0.0426(8) Uani 1 1 d . . . . .
C9 C 0.7992(9) 0.4771(3) 0.74767(11) 0.0409(7) Uani 1 1 d . . . . .
C10 C 0.9692(10) 0.3973(3) 0.77266(11) 0.0436(8) Uani 1 1 d . . . . .
H10 H 1.009023 0.321629 0.761338 0.052 Uiso 1 1 calc R U . . .
C11 C 1.0819(11) 0.4262(3) 0.81398(11) 0.0429(7) Uani 1 1 d . . . . .
H11 H 1.198483 0.370867 0.830762 0.052 Uiso 1 1 calc R U . . .
C12 C 1.0227(10) 0.5374(3) 0.83070(11) 0.0432(8) Uani 1 1 d . . . . .
C13 C 0.8563(10) 0.6189(3) 0.80560(13) 0.0481(9) Uani 1 1 d . . . . .
H13 H 0.819425 0.694991 0.816703 0.058 Uiso 1 1 calc R U . . .
C14 C 0.7451(12) 0.5889(3) 0.76452(11) 0.0450(7) Uani 1 1 d . . . . .
H14 H 0.630933 0.644532 0.747562 0.054 Uiso 1 1 calc R U . . .
C15 C 1.2571(15) 0.4896(4) 0.89985(13) 0.0617(11) Uani 1 1 d . . . . .
H15A H 1.286659 0.524056 0.928881 0.074 Uiso 1 1 calc R U . . .
H15B H 1.466455 0.465302 0.888212 0.074 Uiso 1 1 calc R U . . .
H15C H 1.114923 0.421781 0.902078 0.074 Uiso 1 1 calc R U . . .

loop_
_atom_site_aniso_label
_atom_site_aniso_U_11
_atom_site_aniso_U_22
_atom_site_aniso_U_33
_atom_site_aniso_U_23
_atom_site_aniso_U_13
_atom_site_aniso_U_12
I1 0.03646(11) 0.06050(15) 0.05750(12) 0.02345(11) -0.00046(11) 0.00104(11)
I2 0.04044(11) 0.03703(11) 0.06441(13) -0.00208(9) -0.00114(11) 0.00220(10)
F1 0.115(3) 0.0521(14) 0.0503(12) -0.0138(10) -0.0008(14) 0.0115(16)
O1 0.076(2) 0.0482(15) 0.0440(13) -0.0038(11) -0.0077(14) -0.0078(15)
C1 0.0335(16) 0.0436(19) 0.0433(16) 0.0112(13) 0.0023(12) 0.0001(13)
C2 0.0355(16) 0.0370(16) 0.0430(15) 0.0039(12) 0.0055(14) -0.0001(15)
C3 0.0407(16) 0.0396(17) 0.0380(14) 0.0031(12) 0.0071(14) 0.0026(16)
C4 0.060(2) 0.0408(19) 0.0406(16) 0.0037(13) 0.0080(17) 0.0054(19)
C5 0.067(3) 0.046(2) 0.0391(16) -0.0041(13) 0.0065(17) 0.0035(19)
C6 0.057(2) 0.057(2) 0.0352(14) 0.0030(14) 0.0010(14) -0.0016(17)
C7 0.0434(18) 0.0377(17) 0.0432(16) 0.0035(12) 0.0064(15) 0.0029(17)
C8 0.046(2) 0.0393(18) 0.0429(17) 0.0032(13) 0.0043(13) 0.0008(14)
C9 0.0415(18) 0.0417(17) 0.0396(15) 0.0017(12) 0.0053(14) -0.0004(14)
C10 0.049(2) 0.0380(18) 0.0438(16) -0.0018(13) 0.0027(14) 0.0007(15)
C11 0.0457(19) 0.0400(18) 0.0431(16) 0.0039(13) -0.0005(16) -0.0027(17)
C12 0.046(2) 0.0424(19) 0.0414(16) 0.0003(13) 0.0034(13) -0.0090(15)
C13 0.059(2) 0.0362(19) 0.0490(17) -0.0027(14) 0.0026(16) -0.0011(16)
C14 0.0477(19) 0.0400(17) 0.0473(16) 0.0032(13) 0.0031(17) 0.0029(18)
C15 0.077(3) 0.058(2) 0.050(2) 0.0043(16) -0.014(2) -0.012(3)

_geom_special_details            
; 
 All esds (except the esd in the dihedral angle between two l.s. planes) 
 are estimated using the full covariance matrix.  The cell esds are taken 
 into account individually in the estimation of esds in distances, angles 
 and torsion angles; correlations between esds in cell parameters are only 
 used when they are defined by crystal symmetry.  An approximate (isotropic) 
 treatment of cell esds is used for estimating esds involving l.s. planes. 
;

loop_
_geom_bond_atom_site_label_1
_geom_bond_atom_site_label_2
_geom_bond_distance
_geom_bond_site_symmetry_2
_geom_bond_publ_flag
I1 C1 2.098(3) . ?
I2 C2 2.083(3) . ?
F1 C5 1.361(5) . ?
O1 C12 1.364(4) . ?
O1 C15 1.432(5) . ?
C1 C2 1.390(5) . ?
C1 C6 1.395(6) . ?
C2 C3 1.418(5) . ?
C3 C4 1.409(5) . ?
C3 C7 1.429(5) . ?
C4 C5 1.368(6) . ?
C5 C6 1.370(6) . ?
C7 C8 1.191(5) . ?
C8 C9 1.437(5) . ?
C9 C10 1.387(5) . ?
C9 C14 1.401(5) . ?
C10 C11 1.388(5) . ?
C11 C12 1.397(5) . ?
C12 C13 1.395(6) . ?
C13 C14 1.383(5) . ?

loop_
_geom_angle_atom_site_label_1
_geom_angle_atom_site_label_2
_geom_angle_atom_site_label_3
_geom_angle
_geom_angle_site_symmetry_1
_geom_angle_site_symmetry_3
_geom_angle_publ_flag
C12 O1 C15 117.7(3) . . ?
C2 C1 C6 121.0(3) . . ?
C2 C1 I1 123.2(3) . . ?
C6 C1 I1 115.8(3) . . ?
C1 C2 C3 119.5(3) . . ?
C1 C2 I2 122.2(3) . . ?
C3 C2 I2 118.3(2) . . ?
C4 C3 C2 119.0(3) . . ?
C4 C3 C7 119.9(3) . . ?
C2 C3 C7 121.1(3) . . ?
C5 C4 C3 118.6(4) . . ?
F1 C5 C4 118.4(4) . . ?
F1 C5 C6 117.7(4) . . ?
C4 C5 C6 123.9(4) . . ?
C5 C6 C1 117.9(3) . . ?
C8 C7 C3 178.2(4) . . ?
C7 C8 C9 174.5(4) . . ?
C10 C9 C14 119.0(3) . . ?
C10 C9 C8 122.0(3) . . ?
C14 C9 C8 119.0(3) . . ?
C9 C10 C11 121.0(3) . . ?
C10 C11 C12 119.5(4) . . ?
O1 C12 C13 115.7(3) . . ?
O1 C12 C11 124.3(4) . . ?
C13 C12 C11 119.9(3) . . ?
C14 C13 C12 119.9(4) . . ?
C13 C14 C9 120.6(4) . . ?

loop_
_geom_torsion_atom_site_label_1
_geom_torsion_atom_site_label_2
_geom_torsion_atom_site_label_3
_geom_torsion_atom_site_label_4
_geom_torsion
_geom_torsion_site_symmetry_1
_geom_torsion_site_symmetry_2
_geom_torsion_site_symmetry_3
_geom_torsion_site_symmetry_4
_geom_torsion_publ_flag
C6 C1 C2 C3 1.8(5) . . . . ?
I1 C1 C2 C3 -178.1(3) . . . . ?
C6 C1 C2 I2 -177.1(3) . . . . ?
I1 C1 C2 I2 3.1(4) . . . . ?
C1 C2 C3 C4 -1.4(6) . . . . ?
I2 C2 C3 C4 177.4(3) . . . . ?
C1 C2 C3 C7 179.3(3) . . . . ?
I2 C2 C3 C7 -1.8(5) . . . . ?
C2 C3 C4 C5 -0.1(6) . . . . ?
C7 C3 C4 C5 179.1(4) . . . . ?
C3 C4 C5 F1 -177.9(4) . . . . ?
C3 C4 C5 C6 1.4(7) . . . . ?
F1 C5 C6 C1 178.3(4) . . . . ?
C4 C5 C6 C1 -1.1(7) . . . . ?
C2 C1 C6 C5 -0.5(6) . . . . ?
I1 C1 C6 C5 179.3(3) . . . . ?
C14 C9 C10 C11 0.7(6) . . . . ?
C8 C9 C10 C11 -179.2(4) . . . . ?
C9 C10 C11 C12 0.2(6) . . . . ?
C15 O1 C12 C13 173.6(4) . . . . ?
C15 O1 C12 C11 -6.0(6) . . . . ?
C10 C11 C12 O1 178.4(4) . . . . ?
C10 C11 C12 C13 -1.1(6) . . . . ?
O1 C12 C13 C14 -178.4(4) . . . . ?
C11 C12 C13 C14 1.2(6) . . . . ?
C12 C13 C14 C9 -0.3(6) . . . . ?
C10 C9 C14 C13 -0.7(6) . . . . ?
C8 C9 C14 C13 179.2(4) . . . . ?

_refine_diff_density_max         0.305
_refine_diff_density_min         -0.294
_refine_diff_density_rms         0.058

_shelx_res_file                  
; 
TITL jus1809 in P2(1)2(1)2(1) 
    jus1809.res 
    created by SHELXL-2017/1 at 11:16:24 on 30-Nov-2018 
CELL 1.54178   4.15290  11.48594  30.59427  90.0000  90.0000  90.0000 
ZERR    4.00   0.00008   0.00024   0.00060   0.0000   0.0000   0.0000 
LATT -1 
SYMM 0.5-X, -Y, 0.5+Z 
SYMM -X, 0.5+Y, 0.5-Z 
SYMM 0.5+X, 0.5-Y, -Z 
SFAC C H O F I 
UNIT 60 36 4 4 8 
TEMP -100.000 
SIZE 0.028 0.127 0.158 
  
L.S. 4 
ACTA 
CONF 
TWIN 
WGHT    0.014700    0.279800 
BASF   0.03682 
FVAR       0.10600 
I1    5   -0.069739    0.634477    0.528208    11.00000    0.03646    0.06050 = 
         0.05750    0.02345   -0.00046    0.00104 
I2    5    0.247433    0.674500    0.638473    11.00000    0.04044    0.03703 = 
         0.06441   -0.00208   -0.00114    0.00220 
F1    4    0.299048    0.194784    0.546333    11.00000    0.11463    0.05209 = 
         0.05028   -0.01384   -0.00081    0.01149 
O1    3    1.115962    0.573892    0.871189    11.00000    0.07599    0.04823 = 
         0.04396   -0.00382   -0.00766   -0.00781 
C1    1    0.146875    0.500059    0.564172    11.00000    0.03347    0.04364 = 
         0.04325    0.01124    0.00231    0.00013 
C2    1    0.275488    0.515905    0.605703    11.00000    0.03553    0.03705 = 
         0.04304    0.00391    0.00552   -0.00008 
C3    1    0.426247    0.421106    0.627184    11.00000    0.04066    0.03959 = 
         0.03803    0.00312    0.00715    0.00264 
C4    1    0.435867    0.311869    0.606241    11.00000    0.05958    0.04082 = 
         0.04059    0.00373    0.00804    0.00538 
AFIX  43 
H4    2    0.535828    0.246984    0.619904    11.00000   -1.20000 
AFIX   0 
C5    1    0.298212    0.301286    0.565830    11.00000    0.06734    0.04578 = 
         0.03911   -0.00412    0.00646    0.00355 
C6    1    0.156124    0.391453    0.543783    11.00000    0.05664    0.05685 = 
         0.03517    0.00299    0.00099   -0.00158 
AFIX  43 
H6    2    0.066699    0.380400    0.515506    11.00000   -1.20000 
AFIX   0 
C7    1    0.564017    0.434463    0.669672    11.00000    0.04344    0.03772 = 
         0.04317    0.00347    0.00641    0.00291 
C8    1    0.676434    0.448751    0.705082    11.00000    0.04553    0.03933 = 
         0.04289    0.00316    0.00427    0.00081 
C9    1    0.799175    0.477136    0.747671    11.00000    0.04151    0.04174 = 
         0.03957    0.00167    0.00527   -0.00038 
C10   1    0.969153    0.397279    0.772664    11.00000    0.04889    0.03805 = 
         0.04376   -0.00177    0.00273    0.00071 
AFIX  43 
H10   2    1.009023    0.321629    0.761338    11.00000   -1.20000 
AFIX   0 
C11   1    1.081898    0.426239    0.813982    11.00000    0.04568    0.04003 = 
         0.04309    0.00386   -0.00046   -0.00270 
AFIX  43 
H11   2    1.198483    0.370867    0.830762    11.00000   -1.20000 
AFIX   0 
C12   1    1.022706    0.537360    0.830703    11.00000    0.04575    0.04238 = 
         0.04138    0.00032    0.00342   -0.00899 
C13   1    0.856305    0.618912    0.805597    11.00000    0.05893    0.03622 = 
         0.04903   -0.00271    0.00263   -0.00112 
AFIX  43 
H13   2    0.819425    0.694991    0.816703    11.00000   -1.20000 
AFIX   0 
C14   1    0.745090    0.588885    0.764521    11.00000    0.04766    0.04004 = 
         0.04734    0.00316    0.00311    0.00289 
AFIX  43 
H14   2    0.630933    0.644532    0.747562    11.00000   -1.20000 
AFIX   0 
C15   1    1.257135    0.489610    0.899851    11.00000    0.07712    0.05759 = 
         0.05030    0.00430   -0.01356   -0.01215 
AFIX 137 
H15A  2    1.286659    0.524056    0.928881    11.00000   -1.20000 
H15B  2    1.466455    0.465302    0.888212    11.00000   -1.20000 
H15C  2    1.114923    0.421781    0.902078    11.00000   -1.20000 
  
AFIX   0 
HKLF 4 
  
  
  
  
REM  jus1809 in P2(1)2(1)2(1) 
REM R1 =  0.0149 for    2918 Fo > 4sig(Fo)  and  0.0150 for all    2934 data 
REM    174 parameters refined using      0 restraints 
  
END 
  
WGHT      0.0147      0.2792 
  
REM Highest difference peak  0.305,  deepest hole -0.294,  1-sigma level  0.058 
Q1    1  -0.1613  0.5693  0.5288  11.00000  0.05    0.31 
Q2    1   0.2390  0.7305  0.6150  11.00000  0.05    0.29 
Q3    1   0.3382  0.7417  0.6270  11.00000  0.05    0.27 
Q4    1   0.2067  0.6215  0.6161  11.00000  0.05    0.25 
Q5    1  -0.0590  0.6328  0.5547  11.00000  0.05    0.25 
Q6    1   0.0306  0.5671  0.5479  11.00000  0.05    0.24 
Q7    1   0.2196  0.6560  0.6129  11.00000  0.05    0.24 
Q8    1   0.4122  0.3738  0.6201  11.00000  0.05    0.21 
Q9    1   0.3449  0.4600  0.6183  11.00000  0.05    0.21 
Q10   1  -0.0717  0.5808  0.5017  11.00000  0.05    0.20 
Q11   1  -0.0780  0.6886  0.4953  11.00000  0.05    0.19 
Q12   1   0.0810  0.7963  0.5517  11.00000  0.05    0.18 
Q13   1  -0.1911  0.6833  0.5257  11.00000  0.05    0.17 
Q14   1   0.3734  0.2518  0.6223  11.00000  0.05    0.17 
Q15   1   0.8795  0.5831  0.8230  11.00000  0.05    0.17 
Q16   1   0.2685  0.7378  0.5546  11.00000  0.05    0.17 
Q17   1   0.9979  0.4789  0.8248  11.00000  0.05    0.17 
Q18   1   0.6040  0.7384  0.6062  11.00000  0.05    0.16 
Q19   1   0.5231  0.2183  0.5482  11.00000  0.05    0.15 
Q20   1  -0.0936  0.6999  0.4461  11.00000  0.05    0.15 
;
_shelx_res_checksum              20589

_exptl_crystal_recrystallization_method 
'Re-crystallisation from solvent: hexanes/dichloromethane'
